# Supplementary material for: Phylogeography of Bivalve Cyclina sinensis: Testing the Historical Glaciations and Changjiang River Outflow Hypotheses in Northwestern Pacific
Source: PLoS One. 2012 Nov 7;7(11):e49487. doi: 10.1371/journal.pone.0049487 (PMC3492281; doi:10.1371/journal.pone.0049487)
Supplement: Table S1 — The final alignment of 110 ITS-1 sequences. (NEX) [file pone.0049487.s001.nex]

#NEXUS
begin data;
dimensions ntax=110 nchar=544;
format datatype=dna interleave=no gap=-;
matrix
JM1   GCAGCCGTCCACCGTCCGCGCAACACGGACGGAGCGCCTGCGCCCTGGCTCCCGAGAACTCGGATCCAGAGACTTGCGTTCAA-GAAAGGCGAAGGGTTTCGCACTAACGATAA-ATTGCGTTCGCAAAGGGAACACTAGGATCCTCCCCC--GCCGTCCCGTCTGTCGCCGCTGAACTGGCCAGCGACTGCTCTGCAGAC-GAG----GGGGT--AGGAAACGGGGCGATCGGTCCCGCTAGAGGCGGCGCCTAAGACGTCGCCTCTCCC---TCCTGGGGACGCTCTCTTTAAACCGGATTCAGCGCAGCTC------CCACAGGACAACCGGTACCCCACAGACAGTCGTACGGCTCGGGACCCACGATCGCGCCGTGCGATCGCCGCCGGTCGGGTCGGACAACGCAACGCGTCGTGTC-----CGCATCTCTTTTT-ATTTTTT-CCTTCTTTC-CTTTTC-ATTTCATGTCGGCCCCGCCGTGTATGCGGCGGCCGCTGCCTTGTTTCTCTTGTAT--ATATATATATATATAGCGCC
JM2   GCAGCCGTCCACCGTCCGCGCAACACGGACGGAGCGCCTGCGCCCTGGCTCCCGAGAACTCGGATCCAGAGACTTGCGTTCAA-GAAAGGCGAAGGGTTTCGCACTAACGATAA-ATTGCGTTCGCAAAGGGAACACTAGGATCCTCCCCCC-GCCGTCCCGTCTGTCGCCGCTGAACTGGCCAGCGACTGCTCTGCAGAC-GAGTGGGGGGGGGGAGGAAACGGGGCGATCGGTCCCGCTAGAGGCGGCGCCTAAGACGTCGCCTCTCCC---TCCTGGGGACGCTCTCTTTAAACCGGATTCGCCG-----CAGCCTCCCAGAGGACAACCGGTACCCCACAGACAGTCGTACGGCTCGGGACCCACGATCGCGCCGTGCGATCGCCGCCGGTCGGGTCGGACAACGCAACGCGTCGTGTC-----CGCATCTCTTTTT-ATTTTTT-CCTTCTTTCTCTTTTT-ATTTCATGTCGGCCCCGCCGTGTATGCGGCGGCCGCTGCCTTGTTTCTCTTGTGT----ATATATATATATAGCGCC
JM3   GCAGCCGTCCACCGTCCGCGCAACACGGACGGAGCGCCTGCGCCCTGGCTCCCGAGAACTCGGATCCAGAGACTTGCGTTCAA-GAAAGGCGAAGGGTTTCGCACTAACGATAA-ATTGCGTTCGCAAAGGGAACACTAGGATCCTCCCCCCCGCCGTCCCGTCTGTCGCCGCTGAACTGGCCAGCGACTGCTCTGCAGAC-GAGTGGGGGGGG-GAGGAAACGGGGCGATCGGTCCCGCTAGAGGCGGCGCCTAAGACGTCGCCTCTCCC---TCCTGGGGACGCTCTCTTTAAACCGGATTCGCCGAG---CAGC-TCCCAGAGGACAACCGGTACCCCACAGACAGTCGTACGGCTCGGGACCCACGATCGCGCCGTGCGATCGCCGCCGGTCGGGTCGGACAACGCAACGCGTCGTGTC-----CGCATCTCTTTTT-ATTTTTT-CCTTCTTTCTCTTTTT-ATTTCATGTCGGCCCCGCCGTGTATGCGGCGGCCGCTGCCTTGTTTCTCTTGTG------TATATATATATAGCGCC
JM4   GCAGCCGTCCACCGTCCGCGCAACACGGACGGAGCGCCTGCGCCCTGGCTCCCGAGAACTCGGATCCAGAGACTTGCGTTCAA-GAAAGGCGAAGGGTTTCGCACTAACGATAA-ATTGCGTTCGCAAAGGGAACACTAGGATCCTCCCCCC-GCCGTCCCGTCTGTCGCCGCTGAACTGGCCAGCGACTCCTCTGCAGAC-GAGTGGGGGGG---AGGAAACGGGGCGATCGGTCCCGCTAGAGGCGGCGCCTAAGACGTCGCCTCTCCC---TCCTGGGGACGCTCTCTTTAAACCGGATTCGCCGCAGCTCAGC-TCCCAGAGGACAACCGGTACCCCACAGACAGTCGTACGGCTCGGGACCCACGATCGCGCCGTGCGATCGCCGCCGGTCGGGTCGGACAACGCAACGCGTCGTGTC-----CGCATCTCTTTTT-ATGTTTT-CCTTCTTTCTCTTTTATATTTCATGTCGGCCCCGCCGTGTATGCGGCGGCCGCTGCCTTGTTTCTCTTGT------ATATATATATA--GCGCC
JM5   GCAGCCGTCCACCGTCCGCGCAACACGGACGGAGCGCCTGCGCCCTGGCTCCCGAGAACTCGGATCCAGAGACTTGCGTTCAA-GAAAGGCGAAGGGTTTCGCACTAACGATAA-ATTGCGTTCGCAAAGGGAACACTAGGATCCTCCCCCC-GCCGTCCCGTCTGTCGCCGCTGAACTGGCCAGCGACTGCTCTGCAGAC-GAGTGGGGGGGG--AGGAAACGGGGCGATCGGTCCCGCTAGAGGCGGCGCCTAAGACGTCGCCTCTCCC---TCCTGGGGACGCTCTCTTTAAACCGGATTCGCCGCAGCTCAGC-TCCCAGAGGACAACCGGTACCCCACAGACAGTCGTACGGCTCGGGACCCACGATCGCGCCGTGCGATCGCCGCCGGTCGGGTCGGACAACGCAACGCGTCGTGTC-----CGCATCTCTTTTTTATTTTTT-CCTTCTTTCTCTTTTT-ATTTCATGTCGGCCCCGCCGTGTATGCGGCGGCCGCTGCCTTGTTTCTCTTGTGTATATATATATATATATAGCGCC
JM6   GCAGCCGTCCACCGTCCGCGCAACACGGACGGAGCGCCTGCGCCCTGGCTCCCGAGAACTCGGATCCAGAGACTTGCGTTCAA-GAAAGGCGAAGGGTTTCGCACTAACGATAA-ATTGCGTTCGCAAAGGGAACACTAGGATCCTCCCCCC-GCCGTCCCGTCTGTCGCCGCGGAACTGGCCAGCGACTGCTCTGCAGAC-GAGTGGGGGGGG--AGGAAACGGGGCGATCGGTCCCGCTAGAGGCGGCGCCTAAGACGTCGCCTCTCCC---TCCTGGGGACGCTCTCTTTAAACCGGATTCGCCGCAGCTCAGC-TCCCAGAGGACAACCGGTACCCCACAGACAGTCGTACGGCTCGGGACCCACGATCGCGCCGTGCGATCGCCGCCGGTCGGGTCGGACAACGCAACGCGTCGTGTC-----CGCATCTCTTTTTTATTTTTT-CCTTCTTTCTCTTTTT-ATTTCATGTCGGCCCCGCCGTGTATGCGGCGGCCGCTGCCTTGTTTCTCTTGT------ATATATATATATAGCGCC
JM7   GCAGCCGTCCACCGTCCGCGCAACACGGACGGAGCGCCTGCGCCCTGGCTCCCGAGAACTCGGATCCAGAGACTTGCGTTCAA-GAAAGGCGAAGGGTTTCGCACTAACGATAA-ATTGCGTTCGCAAAGGGAACACTAGGATCCTCCCCC--GCCGTCCCGTCTGTCGCCGCTGAACTGGCCAGCGACTGCTCTGCAGAC-GAG----GGGGT--AGGAAACGGGGCGATCGGTCCCGCTAGAGGCGGCGCCTAAGACGTCGCCTCTCCC---TCCTGGGGACGCTCTCTTTAAACCGGATTCGCCGCAGCTCAGC-TCCCAGAGGACAACCGGTACCCCACAGACAGTCGTACGGCTCGGGACCCACGATCGCGCCGTGCGATCGCCGCCGGTCGGGTCGGACAACGCAACGCGTCGTGTC-----CGCATCTCTTTTT-ATTTTTT-CCTTCTTTCTCTTTTT-ATTTCATGTCGGCCCCGCCGTGTATGCGGCGGCCGCTGCCTTGTTTCTCTTGTGT----ATATATATATATAGCGCC
JM8   GCAGCCGTCCACCGTCCGCGCAACACGGACGGAGCGCCTGCGCCCTGGCTCCCGAGAACTCGGATCCAGAGACTTGCGTTCAA-GAAAGGCGAAGGGTTTCGCACTAACGATAA-ATTGCGTTCGCAAAGGGAACACTAGGATCCTCCCCCC-GCCGTCCCGTCTGTCGCCGCTGAACTGGCCAGCGACTCCTCTGCAGAC-GAG----GGGGT--AGGAAACGGGGCGATCGGTCCCGCTAGAGGCGGCGCCTAAGACGTCGCCTCTCCC---TCCTGGGGACGCTCTCTTTAAACCGGATTCGCCGCAGCTCAGC-TCCCAGAGGACAACCGGTACCCCACAGACAGTCGTACGGCTCGGGACCCACGATCGCGCCGTGCGATCGCCGCCGGTCGGGTCGGACAACGCAACGCGTCGTGTC-----CGCATCTCTTTTTATTTTTTT-CCTTCTTTCTCTTTTT-ATTTCATGTCGGCCCCGCCGTGTATGCGGCGGCCGCTGCCTTGTTTCTCTTGTAT----ATATATATATATAGCGCC
LYG1  GCAGCCGTCCACCGTCCGCGCAACACGGACGGAGCGCCTGCGCCCTGGCTCCCGAGAACTCGGATCCAGAGACTTGCGTTCAA-GAAAGGCGAAGGGTTTCGCACTAACGATAA-ATTGCGTTCGCAAAGGGAACACTAGGATCCTCCCCCC-GCCGTCCCGTCTGTCGCCGCTGAACTGGCCAGCGACTGCTCTGCAGAC-GAGTGGGGGGG---AGGAAACGGGGCGATCGGTCCCGCTAGAGGCGGCGCCTAAGACGTCGCCTCTCCC---TCCTGGGGACGCTCTCTTTAAACCGGATTCGCCGCAGCTCAGC-TCCCAGAGGACAACCGGTACCCCACAGACAGTCGTACGGCTCGGGACCCACGATCGCGCCGTGCGATCGCCGCCGGTCGGGTCGGACAACGCAACGCGTCGTGTC-----CGCATCTCTTTTT-ACTTTTT-CCTTCTTTCTCTTTTT-ATTTCATGTCGGCCCCGCCGTGTATGCGGCGGCCGCTGCCTTGTTTCTCTTGT------ATATATATA----GCGCC
LYG2  GCAGCCGTCCACCGTCCGCGCAACACGGACGGAGCGCCTGCGCCCTGGCTCCCGAGAACTCGGATCCAGAGACTTGCGTTCAA-GAAAGGCGAAGGGTTTCGCACTAACGATAA-ATTGCGTTCGCAAAGGGAACACTAGGATCCTCCCCCC-GCCGTCCCGTCTGTCGCCGCGGAACTGGCCAGCGACTGCTCTGCAGAC-GAGTGGGGGGGG--AGGAAACGGGGCGATCGGTCCCGCTAGAGGCGGCGCCTAAGACGTCGCCTCTCCC---TCCTGGGGACGCTCTCTTTAAACCGGATTCGCCGCAGCTCAGC-TCCCAGAGGACAACCGGTACCCCACAGACAGTCGTACGGCTCGGGACCCACGATCGCGCCGTGCGATCGCCGCCGGTCGGGTCGGACAACGCAACGCGTCGTGTC-----CGCATCTCTTTTTTATTTTTT-CCTTCTTTCTCTTTTT-ATTTCATGTCGGCCCCGCCGTGTATGCGGCGGCCGCTGCCTTGTTTCTCTTGT------ATACATATATATAGCGCC
LYG3  GCAGCCGTCCACCGTCCGCGCAACACGGACGGAGCGCCTGCGCCCTGGCTCCCGAGAACTCGGATCCAGAGACTTGCGTTCAA-GAAAGGCGAAGGGTTTCGCACTAACGATAA-ATTGCGTTCGCAAAGGGAACACTAGGATCCTCCCCCC-GCCGTCCCGTCTGTCGCCGCTGAACTGGCCAGCGACTGCTCTGCAGAC-GAGTGGGGGGG---AGGAAACGGGGCGATCGGTCCCGCTAGAGGCGGCGCCTAAGACGTCGCCTCTCCC---TCCTGGGGACGCTCTCTTTAAACCGGATTCGCCGCAGCTC------CCAGAGGACAACCGGTACCCCACAGACAGTCGTACGGCTCGGGACCCACGATCGCGCCGTGCGATCGCCGCCGGTCGGGTCGGACAACGCAACGCGTCGTGTC-----CGCATCTCTTTCT-ATTTTTT-CCTTCTTTCTCTTTT--ATTTCATGTCGGCCCCGCCGTGTATGCGGCGGCCGCTGCCTTGTTTCTCTTG------TATATATATATATAGCGCC
LYG4  GCAGCCGTCCACCGTCCGCGCAACACGGACGGAGCGCCTGCGCCCTGGCTCCCGAGAACTCGGATCCAGAGACTTGCGTTCAA-GAAAGGCGAAGGGTTTCGCACTAACGATAA-ATTGCGTTCGCAAAGGGAACACTAGGATCCTCCCCCC-GCCGTCCCGTCTGTCGCCGCTGAACTGGCCAGCGACTGCTCTGCAGAC-GAGTGGGGGGGG--AGGAAACGGGGCGATCGGTCCCGCTAGAGGCGGCGCCTAAGACGTCGCCTCTCCC---TCCTGGGGACGCTCTCTTTAAACCGGATTCGCCGCAGCTC------CCAGAGGACAACCGGTACCCCACAGACAGTCGTACGGCTCGGGACCCACGATCGCGCCGTGCGATCGCCGCCGGTCGGGTCGGACAACGCAACGCGTCGTGTC-----CGCATCTCTTTCT-ATTTTTT-CCTTCTTTCTCTTTT--ATTTCATGTCGGCCCCGCCGTGTATGCGGCGGCCGCTGCCTTGTTTCTCTTG------TATATATATATATAGCGCC
LYG5  GCAGCCGTCCACCGTCCGCGCAACACGGACGGAGCGCCTGCGCCCTGGCTCCCGAGAACTCGGATCCAGAGACTTGCGTTCAA-GAAAGGCGAAGGGTTTCGCACTAACGATAA-ATTGCGTTCGCAAAGGGAACACTAGGATCCTCCCCCC-GCCGTCCCGTCTGTCGCCGCTGAACTGGCCAGCGACTGCTCTGCAGAC-GAGTGGGGGGGG--AGGAAACGGGGCGATCGGTCCCGCTAGAGGCGGCGCCTAAGACGTCGCCTCTCCC---TCCTGGGGACGCTCTCTTTAAACCGGATTCGCCGCAGCTCAGC-TCCCAGAGGACAACCGGTACCCCACAGACAGTCGTACGGCTCGGGACCCACGATCGCGCCGTGCGATCGCCGCCGGTCGGGTCGGACAACGCAACGCGTCGTGTC-----CGCATCTCTTTTTTATTTTTT-CCTTCTTTCTCTTTTT-ATTTCATGTCGGCCCCGCCGTGTATGCGGCGGCCGCTGCCTTGTTTCTCTTG------TATATATATATATAGCGCC
LYG6  GCAGCCGTCCACCGTCCGCGCAACACGGACGGAGCGCCTGCGCCCTGGCTCCCGAGAACTCGGATCCAGAGACTTGCGTTCAA-GAAAGGCGAAGGGTTTCGCACTAACGATAA-ATTGCGTTCGCAAAGGGAACACTAGGATCCTCCCCCC-GCCGTCCCGTCTGTCGCCGCTGAACTGGCCAGCGACTGCTCTGCAGAC-GAG----GGGGT--AGGAAACGGGGCGATCGGTCCCGCTAGAGGCGGCGCCTAAGACGTCGCCTCTCCC---TCCTGGGGACGCTCTCTTTAAACCGGATTCGCCGCAGCTCAGC-TCCCAGAGGACAACCGGTACCCCACAGACAGTCGTACGGCTCGGGACCCACGATCGCGCCGTGCGATCGCCGCCGGTCGGGTCGGACAACGCAACGCGTCGTGTC-----CGCATCTCTTTTTATTTTTT--CCTTCTTTCTCTTTTT-ATTTCATGTCGGCCCCCCCGTGTATGCGGCGGCCGCTGCCTTGTTTCTCTTGTAT----ATATATATATA--GCGCC
LYG7  GCAGCCGTCCACCGTCCGCGCAACACGGACGGAGCGCCTGCGCCCTGGCTCCCGAGAACTCGGATCCAGAGACTTGCGTTCAA-GAAAGGCGAAGGGTTTCGCACTAACGATAA-ATTGCGTTCGCAAAGGGAACACTAGGATCCTCCCCCC-GCCGTCCCGTCTGTCGCCGCTGAACTGGCCAGCGACTCCTCTGCAGAC-GAG----GGGGT--AGGAAACGGGGCGATCGGTCCCGCTAGAGGCGGCGCCTAAGACGTCGCCTCTCCC---TCCTGGGGACGCTCTCTTTAAACCGGATTCGCCGCAGCTC------CCAGAGGACAACCGGTACCCCACAGACAGTCGTACGGCTCGGGACCCACGATCGCGCCGTGCGATCGCCGCCGGTCGGGTCGGACAACGCAACGCGTCGTGTC-----CGCATCTCTTTCT-ATTTTTT-CCTTCTTTCTCTTTT--ATTTCATGTCGGCCCCGCCGTGTATGCGGCGGCCGCTGCCTTGTTTCTCTTGT------ATATATATA----GCGCC
LYG8  GCAGCCGTCCACCGTCCGCGCAACACGGACGGAGCGCCTGCGCCCTGGCTCCCGAGAACTCGGATCCAGAGACTTGCGTTCAA-GAAAGGCGAAGGGTTTCGCACTAACGATAA-ATTGCGTTCGCAAAGGGAACACTAGGATCCTCCCCCC-GCCGTCCCGTCTGTCGCCGCGGAACTGGCCAGCGACTGCTCTGCAGAC-GAGTGGGGGGGG--AGGAAACGGGGCGATCGGTCCCGCTAGAGGCGGCGCCTAAGACGTCGCCTCTCCC---TCCTGGGGACGCTCTCTTTAAACCGGATTCGCCGCAGCTCAGC-TCCCAGAGGACAACCGGTACCCCACAGACAGTCGTACGGCTCGGGACCCACGATCGCGCCGTGCGATCGCCGCCGGTCGGGTCGGACAACGCAACGCGTCGTGTC-----CGCATCTCTTTTTTATCTTTT-CCTTCTTTCTCTTTTT-ATTTCATGTCGGCCCCGCCGTGTATGCGGCGGCCGCTGCCTTGTTTCTCTTGTGT--ATATATATATATATAGCGCC
QD1   GCAGCCGTCCACCGTCCGCGCAACACGGACGGAGCGCCTGCGCCCTGGCTCCCGAGAACTCGGATCCAGAGACTTGCGTTCAA-GAAAGGCGAAGGGTTTCGCACTAACGATAA-ATTGCGTTCGCAAAGGGAACACTAGGATCCTCCCCCC-GCCGTCCCGTCTGTCGCCGCTGAACTGGCCAGCGACTGCTCTGCAGAC-GAGTGGGGGGGG--AGGAAACGGGGCGATCGGCCCC--TAGAGGGG---CCCAACACGTCGCCTCTCCC---CTCCGGGGACGCTCTCTTTAAACCGGATTCGCCGCAGCTCAGC-TCCCAGAGGACAACCGGTACCCCACAGACAGTCGTACGGCTCGGGACCCACGATCGCGCCGTGCGATCGCCGCCGGTCGGGTCGGACAACGCAACGCGTCGTGTC-----CGCATCTCTTTCT-ATTTTTT-CCTTCTTTCTCTTTTA-ATTTCAGGCCGGCCCCGCC-TGTATGCGGCGGCCGCTGCCTTGTTTCTCTTGGT------TATATATATATAGCGCC
QD2   GCAGCCGTCCACCGTCCGCGCAACACGGACGGAGCGCCTGCGCCCTGGCTCCCGAGAACTCGGATCCAGAGACTTGCGTTCAA-GAAAGGCGAAGGGTTTCGCACTAACGATAA-ATTGCGTTCGCAAAGGGAACACTAGGATCCTCCCCCC-GCCGTCCCGTCTGTCGCCGCTGAACTGGCCAGCGACTGCTCTGCAGAC-GAGTGGGGGGGG--AGGAAACGGGGCGATCGGTCCCGCTAGAGGCGGCGCCTAAGACGTCGCCTCTCCC---TCCTGGGGACGCTCTCTTTAAACCGGATTCGCCGCAGCTCAGC-TCCCAGAGGACAACCGGTACCCCACAGACAGTCGTACGGCTCGGGACCCACGATCGCGCCGTGCGATCGCCGCCGGTCGGGTCGGACAACGCAACGCGTCGTGTC-----CGCATCTCTTTTTCATTTTTT-CCTTCTTTCTCTTTT--ATTTCATGTCGGCCCCGCCGTGTATGCGGCGGCCGCTGCCTGGTTTCTCTTGT------ATATATATA----GCGCC
QD3   GCAGCCGTCCACCGTCCGCGCAACACGGACGGAGCGCCTGCGCCCTGGCTCCCGAGAACTCGGATCCAGAGACTTGCGTTCAA-GAAAGGCGAAGGGTTTCGCACTAACGATAA-ATTGCGTTCGCAAAGGGAACACTAGGATCCTCCCCC--GCCGTCCCGTCTGTCGCCGCTGAACTGGCCAGCGACTGCTCTGCAGAC-GAG----GGGGT--AGGAAACGGGGCGATCGGTCCCGCTAGAGGCGGCGCCTAAGACGTCGCCTCTCCC---TCCTGGGGACGCTCTCTTTAAACCGGATTCGCCGCAGTTCAGC-TCCCAGAGGACAACCGGTACCCCACAGACAGTCGTACGGCTCGGGACCCACGATCGCGCCGTGCGATCGCCGCCGGTCGGGTCGGACAACGCAACGCGTCGTGTC-----CGCATCTCTTTTTTATTTTTT-CCTTCTTTCTCTTTTT-ATTTCATGTCGGCCCCGCCGTGTATGCGGCGGCCGCTGCCTTGTTTCTCTTGTGTG--TATATATATATATAGCGCC
QD4   GCAGCCGTCCACCGTCCGCGCAACACGGACGGAGCGCCTGCGCCCTGGCTCCCGAGAACTCGGATCCAGAGACTTGCGTTCAA-GAAAGGCGAAGGGTTTCGCACCAACGATAA-ATTGCGTTCGCAAAGGGAACACTAGGATCCTCCCCCC-GCCGTCCCGTCTGTCGCCGCTGAACTGGCCAGCGACTGCTCTGCAGAC-GAGTGGGGGGGG--AGGAAACGGGGCGATCGGTCCCGCTAGAGGCGGCGCCTAAGACGTCGCCTCTCCC---TCCTGGGGACGCTCTCTTTAAACCGGATTCGCCGCACCTC------CCAAAGGACAACCGGTACCCCACAGACAGTCGTACGGCTCGGGACCCACGATCGCGCCGTGCGATCGCCGCCGGTCGGGTCGGACAACGCAACGCGTCGTGTC-----CGCATCTCTTTTT-ATTTTTT-CCTTCTTTCTCTTTTT-ATTTCATGTCGGCCC-GCCTTGTATGCGGCGGCCGCTGCTTTGTTTCTCT-GAGT--ATATATATATATATATCGCC
QD5   GCAGCCGTCCACCGTCCGCGCAACACGGACGGAGCGCCTGCGCCCTGGCTCCCGAGAACTCGGATCCAGAGACTTGCGTTCAA-GAAAGGCGAAGGGTTTCGCACTAACAATAA-ATTGCGTTCGCAAAGGGAACACTAGGATCCTCCCCCC-GCCGTCCCGTCTGTCGCCGCTGAACTGGCCAGCGACTGCTCTGCAGAC-GAGTGGGGGGG---AGGAAACGGGGCGATCGGTCCCGCTAGAGGCGGCGCCTAAGACGTCGCCTCTCCC---TCCTGGGGACGCTCTCTTTAAACCGGATTCGCCGCAGCTC------CCAGAGGACAACCGGTACCCCACAGACAGTCGTACGGCTCGGGACCCACGATCGCGCCGTGCGATCGCCGCCGGTCGGGTCGGACAACGCAACGCGTCGTGTC-----CGCATCTCTTTTTATTTTTTT-CCTTCTTTCTCTTTT--ATTTCATGTCGGCCCCGCCGTGTATGCGGCGGCCGCTGCCTTGTTTCTCTTGT------GTATATATA----GCGCC
QD6   GCAGCCGTCCACCGTCCGCGCAACACGGACGGAGCGCCTGCGCCCTGGCTCCCGAGAACTCGGATCCAGAGACTTGCGTTCAA-GAAAGGCGAAGGGTTTCGCACTAACGATAA-ATTGCGTTCGCAAAGGGAACACTAGGATCCTCCCCC--GCCGTCCCGTCTGTCGCCGCTGAACTGGCCAGCGACTGCTCTGCAGAC-GAG----GGGGT--AGGAAACGGGGCGATCGGTCCCGCTAGAGGCGGCGCCTAAGACGTCGCCTCTCCC---TCCTGGGGACGCTCTCTTTAAACCGGATTCGCCGC-----AGC-TCCCAGAGGACAACCGGTACCCCACAGACAGTCGTACGGCTCGGGACCCACGATCGCGCCGTGCGATCGCCGCCGGTCGGGTCGGACAACGCAACGCGTCGTGTC-----CGCATCTCTTTTT-ATTTTTT-CCTTCTTTCTCTTTC--ATTTCATGTCGGCCCCGCCGTGTATGCGGCGGCCGCTGCCTTGTTTCTCTTGTGT------ATATATATATAGCGCC
QD7   GCAGCCGTCCACCGTCCGCGCAACACGGACGGAGCGCCTGCGCCCTGGCTCCCGAGAACTCGGATCCAGAGACTTGCGTTCAA-GAAAGGCGAAGGGTTTCGCACTAACGATAA-ATTGCGTTCGCAAAGGGAACACTAGGATCCTCCCCCC-GCCGTCCCGTCTGTCGCCGCTGAACTGGCCAGCGACTCCTCTGCAGAC-GAG----GGGGT--AGGAAACGGGGCGATCGGTCCCGCTAGAGGCGGCGCCTAAGACGTCGCCTCTCCC---TCCTGGGGACGCTCTCTTTAAACCGGATTCGCCGCAGCTC------CCAGAGGACAACCGGTACCCCACAGACAGTCGTACGGCTCGGGACCCACGATCGCGCCGTGCGATCGCCGCCGGTCGGGTCGGACAACGCAACGCGTCGTGTC-----CGCATCTCTTTCT-ATTTTTT-CCTTCTTTCTCTTTT--ATTTCATGTCGGCCCCGCCGTGTATGCGGCGGCCGCTGCCTTGTTTCTCTTGT------ATATATATA----GCGCC
QD8   GCAGCCGTCCACCGTCCGCGCAACACGGACGGAGCGCCTGCGCCCTGGCTCCCGAGAACTCGGATCCAGAGACTTGCGTTCAA-GAAAGGCGAAGGGTTTCGCACTAACGATAA-ATTGCGTTCGCAAAGGGAACACTAGGATCCTCCCCCC-GCCGTCCCGTCTGTCGCCGCTGAACTGGCCAGCGACTGCTCTGCAGAC-GAG----GGGGT--AGGAAACGGGGCGATCGGTCCCGCTAGAGGCGGCGCCTAAGACGTCGCCTCTCCC---TCCTGGGGACGCTCTCTTTAAACCGGATTCGCCGCAGCTCAGC-TCCCAGAGGACAACCGGTACCCCACAGACAGTCGTACGGCTCGGGACCCACGATCGCGCCGTGCGATCGCCGCCGGTCGGGTCGGACAACGCAACGCGTCGTGTC-----CGCATCTCTTTTT-ATGTTTT-CCTTCTTTCTCTTTTATATTTCATGTCGGCCCCGCCGTGTATGCGGCGGCCGCTGCCTTGTTTCTCTTGT------ATATATATATA--GCGCC
QD9   GCAGCCGTCCACCGTCCGCGCAACACGGACGGAGCGCCTGCGCCCTGGCTCCCGAGAACTCGGATCCAGAGACTTGCGTTCAA-GAAAGGCGAAGGGTTTCGCACTAACGATAA-ATTGCGTTCGCAAAGGGAACACTAGGATCCTCCCCC--GCCGTCCCGTCTGTCGCCGCTGAACTGGCCAGCGACTGCTCTGCAGAC-GAG----GGGGT--AGGAAACGGGGCGATCGGTCCCGCTAGAGGCGGCGCCTAAGACGTCGCCTCTCCC---TCCTGGGGACGCTCTCTTTAAACCGGATTCGCCGCAGCTC------CCAGAGGACAACCGGTACCCCACAGACAGTCGTACGGCTCGGGACCCACGATCGCGCCGTGCGATCGCCGCCGGTCGGGTCGGACAACGCAACGCGTCGTGTC-----CGCATCTCTTTTTTATTTTTT-CCTTCTTTCTCTTTC--ATTTCATGTCGGCCCCGCCGTGTATGCGGCGGCCGCTGCCTTGTTTCTCTTG----------TATATA----GCGCC
QD10  GCAGCCGTCCACCGTCCGCGCAACACGGACGGAGCGCCTGCGCCCTGGCTCCCGAGAACTCGGATCCAGAGACTTGCGTTCAA-GAAAGGCGAAGGGTTTCGCACTAACGATAA-ATTGCGTTCGCAAAGGGAACACTAGGATCCTCCCCCC-GCCGTCCCGTCTGTCGCCGCTGAACTGGCCAGCGACTGCTCTGCAGAC-GAGTGGGGGGG---AGGAAACGGGGCGATCGGTCCCGCTAGAGGCGGCGCCTAAGACGTCGCCTCTCCC---TCCTGGGGACGCTCTCTTTAAACCGGATTCGCCGCAGCTCAGC-TCCCAGAGGACAACCGGTACCCCACAGACAGTCGTACGGCTCGGGACCCACGATCGCGCCGTGCGATCGCCGCCGGTCGGGTCGGACAACGCAACGCGTCGTGTC-----CGCATCTCTTTTT-ATTTTTT-CCTTCTTTCTCTTTTT-ATTTCATGTCGGCCCCGCCGTGTATGCGGCGGCCGCTGCCTTGTTTCTCTTGTGT----ATATATATATATAGCGCC
ZS1   GCAGCCGTCCACCGTCCGCGCAACACGGACGGAGCGCCTGCGCCCTGGCTCCCGAGAACTCGGATCCAGAGACTTGCGTTCAA-GAAAGGCGAAGGGTTTCGCACTAACGATAA-ATTGCGTTCGCAAAGGGAACACTAGGATCCTCCCCCC-GCCGTCCCGTCTGTCGCCGCTGAACTGGCCAGCGACTGCTCTGCAGAC-GAG----GGGGT--AGGAAACGGGGCGATCGGTCCCGCTAGAGGCGGCGCCTAAGACGTCACCTCTCCC---TCCTGGGGAGGCTCTCTTTAAACCGGATTCGCCGCAGCTC------CCATAGGACAACCGGTACCCCACAGACAGTCGTACGGCTCGGGACCCACGATCGCGCCGTGCGATCGCCGCCGGTCGGGTCGGACAACGCAACGCGTCGTGTC-----CGCATCTCTTTCT-ATTTTTT-CCTTCTTTCTCTTTTT-ATTTCATGTCGGCCCCGCCGTGTATGCGGCGGCCGCTGCCTTGTTTCTCTTGTGT--ATATATATATATATAGCGCC
ZS2   GCAGCCGTCCACCGTCCGCGCAACACGGACGGAGCGCCTGCGCCCTGGCTCCCGAGAACTCGGATCCAGAGACTTGCGTTCAA-GAAAGGCGAAGGGTTTCGCACTAACGATAA-ATTGCGTTCGCAAAGGGAACACTAGGATCCTCCCCCC-GCCGTCCCGTCTGTCGCCGCTGAACTGGCCAGCGACTGCTCTGCAGAC-GAGTGGGGGGG---AGGAAACGGGGCGATCGGTCCCGCTAGAGGCGGCGCCTAAGACGTCGCCTCTCCC---TCCTGGGGACGCTCTCTTTAAACCGGATTCGCCGCAGCTCAGC-TCCCAGAGGACAACCGGTACCCCACAGACAGTCGTACGGCTCGGGACCCACGATCGCGCCGTGCGATCGCCGCCGGTCGGGTCGGACAACGCAACGCGTCGTGTC-----CGCATCTCTTTTT-ATTTTTT-CCTTCTTTCTCTTTTT-ATTTCATGTCGGCCCCGCCGTGTATGCGGCGGCCGCTGCCTTGTTTCTCTTGTGT----ATATATATATATAGCGCC
ZS3   GCAGCCGTCCACCGTCCGCGCAACACGGACGGAGCGCCTGCGCCCTGGCTCCCGAGAACTCGGATCCAGAGACTTGCGTTCAA-GAAAGGCGAAGGGTTTCGCACTAACGATAA-ATTGCGTTCGCAAAGGGAACACTAGGATCCTCCCCCC-GCCGTCCCGTCTGTCGCCGCTGAACTGGCCAGCGACTGCTCTGCAGAC-GAGTGGGGGGG---AGGAAACGGGGCGATCGGTCCCGCTAGAGGCGGCGCCTAAGACGTCGCCTCTCCC---TCCTGGGGACGCTCTCTTTAAACCGGATTCGCCGCAGCTCAGC-TCCCAGAGGACAACCGGTACCCCACAGACAGTCGTACGGCTCGGGACCCACGATCGCGCCGTGCGATCGCCGCCGGTCGGGTCGGACAACGCAACGCGTCGTGTC-----CGCATCTCTTTTTTATTTTTT-CCTTCTTTCTCTTTTT-ATTTCATGTCGGCCCCGCCGTGTATGCGGCGGCCGCTGCCTTGTTTCTCTTGTGT----ATATATATATATAGCGCC
ZS4   GCAGCCGTCCACCGTCCGCGCAACACGGACGGAGCGCCTGCGCCCTGGCTCCCGAGAACTCGGATCCAGAGACTTGCGTTCAA-GAAAGGCGAAGGGTTTCGCACTAACGATAA-ATTGCGTTCGCAAAGGGAACACTAGGATCCTCCCCCC-GCCGTCCCGTCTGTCGCCGCTGAACTGGCCAGCGACTGCTCTGCAGAC-GAGTGGGGGGG---AGGAAACGGGGCGATCGGTCCCGCTAGAGGCGGCGCCTAAGACGTCGCCTCTCCC---TCCTGGGGACGCTCTCTTTAAACCGGATTCGCCGCAGC------TCCCAGAGGACAACCGGTACCCCACAGACAGTCGTACGGCTCGGGACCCACGATCGCGCCGTGCGATCGCCGCCGGTCGGGTCGGACAACGCAACGCGTCGTGTC-----CGCATCTCTTTTTCATTTTTT-CCTTCTTTCTCTTTT--ATTTCATGTCGGCCCCGCCGTGTATGCGGCGGCCGCTGCCTGGTTTCTCTTG--------TATATATATATAGCGCC
ZS5   GCAGCCGTCCACCGTCCGCGCAACACGGACGGAGCGCCTGCGCCCTGGCTCCCGAGAACTCGGATCCAGAGACTTGCGTTCAA-GAAAGGCGAAGGGTTTCGCACTAACGATAA-ATTGCGTTCGCAAAGGGAACACTAGGATCCTCCCCCC-GCCGTCCCGTCTGTCGCCGCTGAACTGGCCAGCGACTGCTCTGCAGAC-GAGTGGGGGGGG--AGGAAACGGGGCGATCGGTCCCGCTAGAGGCGGCGCCTAAGACGTCGCCTCTCCC---TCCTGGGGACGCTCTCTTTAAACCGGATTCGCCGCAGCTCAGC-TCCCAGAGGACAACCGGTACCCCACAGACAGTCGTACGGCTCGGGACCCACGATCGCGCCGTGCGATCGCCGCCGGTCGGGTCGGACAACGCAACGCGTCGTGTC-----CGCATCTCTTTTTTATTTTTT-CCTTCTTTCTCTTTTT-ATTTCATGTCGGCCCCGCCGTGTATGCGGCGGCCGCTGCCTTGTTTCTCTTG------TATATATATATATAGCGCC
ZS6   GCAGCCGTCCACCGTCCGCGCAACACGGACGGAGCGCCTGCGCCCTGGCTCCCGAGAACTCGGATCCAGAGACTTGCGTTCAA-GAAAGGCGAAGGGTTTCGCACTAACGATAA-ATTGCGTTCGCAAAGGGAACACTAGGATCCTCCCCCC-GCCGTCCCGTCTGTCGCCGCTGAACTGGCCAGCGACTGCTCTGCAGAC-GAGTGGGGGGG---AGGAAACGGGGGGATCGGTCCCGCTAGAGGCGGCGCCTAAGACGTCGCCTCTCCC---TCCTGGGGACGCTCTCTTTAAACCGGATTCGCCGCAGGTC------CCAGAGGACAACCGGTACCCCACAGACAGTCGTACGGCTCGGGACCCACGATCGCGCCGTGCGATCGCCGCCGGTCGGGTCGGACAACGCAACGCGTCGTGTC-----CGCATCTCTTTTTCATTTTTT-CCTTCTTTCTCTTTC--ATTTCATGTCGGCCCCGCCGTGTATGCGGCGGCCGCTGCCTGGTTTCTCTTGT------ATATATATA----GCGCC
ZS7   GCAGCCGTCCACCGTCCGCGCAACACGGACGGAGCGCCTGCGCCCTGGCTCCCGAGAACTCGGATCCAGAGACTTGCGTTCAA-GAAAGGCGAAGGGTTTCGCACTAACGATAA-ATTGCGTTCGCAAAGGGAACACTAGGATCCTCCCCCC-GCCGTCCCGTCTGTCGCCGCTGAACTGGCCAGCGACTGCTCTGCAGAC-GAGTGGGGGGG--AAGGAAACGGGGCGATCGGTCCCGCTAGAGGCGGCGCCTAAGACGTCGCCTCTCCC---TCCTGGGGACGCTCTCTTTAAACCGGATTCGCCG-----CACC-TCCCAGAGGACAACCGGTACCCCACAGACAGTCGTACGGCTCGGGACCCACGATCGCGCCGTGCGATCGCCGCCGGTCGGGTCGGACAACGCAACGCGTCGTGTC-----CGCATCTCTTTCT-ATTTTTT-CCTTCTTTCTCTTTTT-ATTTCATGTCGGCCCCGCCGTGTATGCGGCGGCCGCTGCCTTGTTTCTCTTG--------TATATATATATAGCGCC
ZS8   GCAGCCGTCCACCGTCCGCGCAACACGGACGGAGCGCCTGCGCCCTGGCTCCCGAGAACTCGGATCCAGAGACTTGCGTTCAA-GAAAGGCGAAGGGTTTCGCACTAACGATAA-ATTGCGTTCGCAAAGGGAACACTAGGATCCTCCCCC--GCCGTCCCGTCTGTCGCCGCTGAACTGGCCAGCGACTGGTCTGCAGAC-GAGTGGGGGG---GAAGAAACGGGGCGATCGGTCCCGCTAGAGGCGGCGCCTAAGACGTCGCCTCTCCC---TCCTGGGGACGCTCTCTTTAAACCGGATTCCCCG-----CAGC-TCCCAGAGGACAACCGGTACCCCACAGACAGTCGTACGGGTCGGGACCCACGATCGCGCCCTGGGATCGCCGCCGGTCGGGTCGGAACACGCAACGCGTCCTGGC-----CGCATCTCTTTTT-ATTTTTT-CCCTCTTTCTCTTTTT-ATTTCATGTCCGCCCCGCCGTGTATGCCGCGGCCGCTGCCTTGTTTCTCTTGTGT----ATATATATATATAGCGCC
ZS9   GCAGCCGTCCACCGTCCGCGCAACACGGACGGAGCGCCTGCGCCCTGGCTCCCGAGAACTCGGATCCAGAGACTTGCGTTCAA-GAAAGGCGAAGGGTTTCCCACTAACAATAA-ATTGCGTTCGCAAAGGGAACACTAGGATCCTCCCCCCCGCCGTCCCGTCTGTCGCCGCGGAACTGGCCAGCGACTGCTCTGCAGAC-GAGTGGGGGGGG--AGGAAACGGGGCGATCGGTCCCGCTAGAGGCGGCGCCT------------CTCCC---TCCTGGGGACGCTCTCTTTAAACCGGATTCGCCGCAGCTC------CCATAGGACAACCGGTACCCCACAGACAGTCGTACGGCTCGGGACCCACGATCGCGCCGTGCGATCGCCGCCGGTCGGGTCGGACAACGCAACGCGTCGTGTC-----CGCATCTCTTTTTTATTTTTT-CCTTCTTTCTCTTTTT-ATTTCATGTCGGCCCCGCCGTGTATGCGGCGGCCGCTGCCTTGTTTCTCTTGT----ATATATATATATATAGCGCC
ZS10  GCAGCCGTCCACCGTCCGCGCAACACGGACGGAGCGCCTGCGCCCTGGCTCCCGAGAACTCGGATCCAGAGACTTGCGTTCAA-GAAAGGCGAAGGGTTTCGCACTAACGATAA-ATTGCGTTCGCAAAGGGAACACTAGGATCCTCCCCCC-GCCGTCCCGTCTGTCGCCGCTGAACTGGCCAGCGACTGCTCTGCAGAC-GAGTGG-GGGGG--AGGAAACGGGGCGATCGGTCCCGCTAGAGGCGGCGCCTAAGACGTCGCCTCTCCC---TCCTGGGGACGCTCTCTTTAAACCGGATTCGCCGCAGCTC------CCAGAGGACAACCGGTACCCCACAGACAGTCGTACGGCTCGGGACCCACGATCGCGCCGTGCGATCGCCGCCGGTCGGGTCGGACAACGCAACGCGTCGTGTC-----CGCATCTCTTTTT-ATTTTTT-CCTTCTTTCTCTTTTT-ATTTCATGTCGGCCCCGCCGTGTATGCGGCGGCCGCTGCCTTGTTTCTCTTGT----ATACATATATATATAGCGCC
WZ1   GCAGCCGTCCACCGTCCGCGCAACACGGACGGAGCGCCTGCGCCCTGGCTCCCGAGAACTCGGATCCAGAGACTTGCGTTCAA-GAAAGGCGAAAGGTTTCGCACTAACGATAA-ATTGCGTTCGCAAAGGGAACACTAGGATCCTCCCCCC-GCCGTCCCGTCTGTCGCCGCTGAACTGGCCAGCGACTGCTCTGCAGAC-GAGTGGGGGGG---AGGAAACGGGGCGATCGGTCCCGCTAGAGGCGGCGCCTAAGACGTCGCCTCTCCC---TCCTGGGGACGCTCTCTTTAAACCGGATTCGCCGCAGCTCAGC-TCCCAGAGGACAACCGGTACCCCACAGACAGTCGTACGGCTCGGGACCCACGATCGCGCCGTGCGATCGCCGCCGGTCGGGTCGGACAACGCAACGCGTCGTGTC-----CGCATCTCTTTTTCATTTTTT-CCTTCTTTCTCTTTT--ATTTCATGTCGGCCCCGCCGTGTATGCGGCGGCCGCTGCCTTGTTTCTCTTGTG------TATATATATATAGCGCC
WZ2   GCAGCCGTCCACCGTCCGCGCAACACGGACGGAGCGCCTGCGCCCTGGCTCCCGAGAACTCGGATCCAGAGACTTGCGTTCAA-GAAAGGCGAAGGGTTTCGCACTAACGATAA-ATTGCGTTCGCAAAGGGAACACTAGGATCCTCCCCCC-GCCGTCCCGTCTGTCGCCGCTGAACTGGCCAGCGACTGCTCTGCAGAC-GAGTGGGGGGGG--AGGAAACGGGGCGATCGGTCCCGCTAGAGGCGGCGCCTAAGACGTCGCCTCTCCC---TCCTGGGGACGCTCTCTTTAAACCGGATTCGCCGCAGCTCAGC-TCCCAGAGGACAACCGGTACCCCACAGACAGTCGTACGGCTCGGGACCCACGATCGCGCCGTGCGATCGCCGCCGGTCGGGTCGGACAACGCAACGCGTCGTGTC-----CGCATCTCTTTCT-ATTTTTT-CCTTCTTTCTCTTTTT-ATTTCATGTCGGCCCCGCCGTGTATGCGGCGGCCGCTGCCTTGTTTCTCTTG--------TATATATATATAGCGCC
WZ3   GCAGCCGTCGACCGTCCGCGCAACACGGACGGAGCGCCTGCGCCCTGGCTCCCGAGAACTCGGATCCAGAGACTTGCGTTCAA-GAAAGGCGAAGGGTTTCGCACTAACGATAA-ATTGCGTTCGCAAAGGGAACACTAGGATCCTCCCCCC-GCCGTCCCGTCTGTCGCCGCGGAACTGGCCAGCGACTGCTCTGCAGAC-GAGTGGGGGGG---AGGAAACGGGGCGATCGGTCCCGCTAGAGGCGGCGCCTAAGACGTCGCCTCTCCC---TCCTGGGGACGCTCTCTTTAAACCGGATTCGCCGCAGCTC------CCAGAGGACAACCGGTACCCCACAGACAGTCGTACGGCTCGGGACCCACGATCGCGCCGTGCGATCGCCGCCGGTCGGGTCGGACAACGCAACGCGTCGTGTC-----CGCATCTCTTTTTTATTTTTT-CCTTCTTTCTCTTTTT-ATTTCATGTCGGCCCCGCCGTGTATGCGGCGGCCGCTGCCTTGTTTCTCTTGTGTATATATATATATATATAGCGCC
WZ4   GCAGCCGTCCACCGTCCGCGCAACACGGACGGAGCGCCTGCGCCCTGGCTCCCGAGAACTCGGATCCAGAGACTTGCGTTCAA-GAAAGGCGAAGGGTTTCGCACTAACGATAA-ATTGCGTTCGCAAAGGGAACACTAGGATCCTCCCCCC-GCCGTCCCGTCTGTCGCCGCGGAACTGGCCAGCGACTGCTCTGCAGAC-GAGTGGGGGGGG--AGGAAACGGGGCGATCGGTCCCGCTAGAGGCGGCGCCTAAGACGTCGCCTCTCCC---TCCTGGGGACGCTCTCTTTAAACCGGATTCGCCG-----CAGC-TCCCAGAGGACAACCGGTACCCCACAGACAGTCGTACGGCTCGGGACCCACGATCGCGCCGTGCGATCGCCGCCGGTCGGGTCGGACAACGCAACGCGTCGTGTC-----CGCATCTCTTTTT-ATGTTTT-CCTTCTTTCTCTTTTT-ATTTCATGTCGGCCCCGCCGTGTATGCGGCGGCCGCTGCCTTGTTTCTCTTGTG------TATATATATATAGCGCC
WZ5   GCAGCCGTCCACCGTCCGCGCAACACGGACGGAGCGCCTGCGCCCTGGCTCCCGAGAACTCGGATCCAGAGACTTGCGTTCAA-GAAAGGCGAAGGGTTTCGCACTAACGATAA-ATTGCGTTCGCAAAGGGAACACTAGGATCCTCCCCCC-GCCGTCCCGTCTGTCGCCGCTGAACTGGCCAGCGACTGCTCTGCAGAC-GAGTGGGGGGGG--AGGAAACGGGGCGATCGGTCCCGCTAGAGGCGGCGCCTAAGACGTCGCCTCTCCC---TCCTGGGGACGCTCTCTTTAAACCGGATTCGCCGCAGCTC------CCAGAGGACAACCGGTACCCCACAGACAGTCGTACGGCTCGGGACCCACGATCGCGCCGTGCGATCGCCGCCGGTCGGGTCGGACAACGCAACGCGTCGTGTC-----CGCATCTCTTTTT-ATCTTTT-CCTTCTTTCTCTTTTT-ATTTCATGTCGGCCCCGCCGTGTATGCGGCGGCCGCTGCCTTGTTTCTCTTG------TATATATATATATAGCGCC
WZ6   GCAGCCGTCCACCGTCCGCGCAACACGGACGGAGCGCCTGCGCCCTGGCTCCCGAGAACTCGGATCCAGAGACTTGCGTTCAA-GAAAGGCGAAGGGTTTCGCACTAACGATAA-ATTGCGTTCGCAAAGGGAACACTAGGATCCTCCCCCC-GCCGTCCCGTCTGTCGCCGCTGAACTGGCCAGCGACTGCTCTGCAGAC-GAGTGGGGGGGG--AGGAAACGGGGCGATCGGTCCCGCTAGAGGCGGCGCCTAAGACGTCGCCTCTCCC---TCCTGGGGACGCTCTCTTTAAACCGGATTCGCCGCAGCTCAGC-TCCCAGAGGACAACCGGTACCCCACAGACAGTCGTACGGCTCGGGACCCACGATCGCGCCGTGCGATCGCCGCCGGTCGGGTCGGACAACGCAACGCGTCGTGTC-----CGCATCTCTTTTTTATTTTTT-CCTTCTTTCTCTTTTT-ATTTCATGTCGGCCCCGCCGTGTATGCGGCGGCCGCTGCCTTGTTTCTCTTG------TATATATATATATAGCGCC
WZ7   GCAGCCGTCCACCGTCCGCGCAACACGGACGGAGCGCCTGCGCCCTGGCTCCCGAGAACTCGGATCCAGAGACTTGCGTTCAA-GAAAGGCGAAGGGTTTCGCACTAACGATAA-ATTGCGTTCGCAAAGGGAACACTAGGATCCTCCCCCC-GCCGTCCCGTCTGTCGCCGCTGAACTGGCCAGCGACTGCTCTGCAGAC-GAGTGGGGGGGG--AGGAAACGGGGCGATCGGTCCCGCTAGAGGCGGCGCCTAAGACGTCGCCTCTCCC---TCCTGGGGACGCTCTCTTTAAACCGGATTCGCCGCAGCTCAGC-TCCCAGAGGACAACCGGTACCCCACAGACAGTCGTACGGCTCGGGACCCACGATCGCGCCGTGCGATCGCCGCCGGTCGGGTCGGACAACGCAACGCGTCGTGTC-----CGCATCTCTTTTTTATTTTTT-CCTTCTTTCTCTTTTT-ATTTCATGTCGGCCCCGCCGTGTATGCGGCGGCCGCTGCCTTGTTTCTCTTG------TATATATATATATAGCGCC
XP1   GCAGCCGTCCACCGTCCGCGCAACACGGACGGAGCGCCTGCGCCCTGGCTCCCGAGAACTCGGATCCAGAGACTTGCGTTCAA-GAAAGGCGAAGGGTTTCGCACTAACGATAA-ATTGCGTTCGCAAAGGGAACACTAGGATCCTCCCCCC-GCCGTCCCGTCTGTCGCCGCTGAACTGGCCAGCGACTGCTCTGCAGAC-GAGTGG-GGGGG--AGGAAACGGGGCGATCGGTCCCGCTAGAGGCGGCGCCTAAGACGTCGCCTCTCCC---TCCTGGGGACGCTCTCTTTAAACCGGATTCGCCGCAGCTC------CCCTAGAAGAAACGGTACCCCACAGACAGTCGTACGGCTCGGGACCCACGATCGCGCCGTGCGATCGCCGCCGGTCGGGTCGGACAACGCAACGCGTCGTGTC-----CGCATCTCTTTTT-ATTTTTT-CCTTCTTTCTCTTTTT-ATTTCATGTCGGCCCCGCCGTGTATGCGGCGGCCGCTGCCTTGTTTCTCTTGTGT--ATATATATATATATAGCGCC
XP2   GCAGCCGTCCACCGTCCGCGCAACACGGACGGAGCGCCTGCGCCCTGGCTCCCGAGAACTCGGATCCAGAGACTTGCGTTCAA-GAAAGGCGAAGGGTTTCGCACTAACGATAA-ATTGCGTTCGCAAAGGGAACACTAGGATCCTCCCCCC-GCCGTCCCGTCTGTCGCCGCTGAACTGGCCAGCGACTGCTCTGCAGAC-GAGTGGGGGGGG--AGGAAACGGGGCGATCGGTCCCGCTAGAGGCGGCGCCTAAAACGTCGCCTCTCCC---TCCTGGGGACGCTCTCTTTAAACCGGATTCGCCGCAGCTCAGC-TCCCAGAGGACAACCGGTACCCCACAGACAGTCGTACGGCTCGGGACCCACGATCGCGCCGTGCGATCGCCGCCGGTCGGGTCGGACAACGCAACGCGTCGTGTC-----CGCATCTCTTTTTTATTTTTT-CCTTCTTTCTCTTTTT-ATTTCATGTCGGCCCCGCCGTGTATGCGGCGGCCGCTGCCTTGTTTCTCTTGT----ATATATATATATA--GCGCC
XP3   GCAGCCGTCCACCGTCCGCGCAACACGGACGGAGCGCCTGCGCCCTGGCTCCCGAGAACTCGGATCCAGAGACTTGCGTTCAA-GAAAGGCGAAGGGTTTCGCACTAACGATAA-ATTGCGTTCGCAAAGGGAACACTAGGATCCTCCCCCC-GCCGTCCCGTCTGTCGCCGCTGAACTGGCCAGCGACTGCTCTGCAGAC-GAGTGGGGGGGG--AGGAAACGGGGCGATCGGTCCCGCTAGAGGCGGCGCCTAAAACGTCGCCTCTCCC---TCCTGGGGACGCTCTCTTTAAACCGGATTCGCCGCAGCTCAGC-TCCCAGAGGACAACCGGTACCCCACAGACAGTCGTACGGCTCGGGACCCACGATCGCGCCGTGCGATCGCCGCCGGTCGGGTCGGACAACGCAACGCGTCGTGTC-----CGCATCTCTTTTTTATTTTTT-CCTTCTTTCTCTTTTT-ATTTCATGTCGGCCCCGCCGTGTATGCGGCGGCCGCTGCCTTGTTTCTCTTGT----ATATATATATATATAGCGCC
XP4   GCAGCCGTCCACCGTCCGCGCAACACGGACGGAGCGCCTGCGCCCTGGCTCCCGAGAACTCGGATCCAGAGACTTGCGTTCAA-GAAAGGCGAAGGGTTTCGCACTAACGATAA-ATTGCGTTCGCAAAGGGAACACTAGGATCCTGCCCCC-GCCGTCCCGTCTGTCGCCGCTGAACTGGCCAGCGACTGCTCTGCAGAC-GAGTGGGGGGG--GAGGAAACGGGGCGATCGGTCCCGCTAGAGGCGGCGCCTAAGACGTCGCCTCTCCC---TCCTGGGGACGCTCTCTTTAAACCGGATTCGCCG-----CAGC-TCCCAGAGGACAACCGGTACCCCACAGACAGTCGTACGGCTCGGGACCCACGATCGCGCCGTGCGATCGCCGCCGGTCGGGTCGGACAACGCAACGCGTCGTGTC-----CGCATCTCTTTCT-ATTTTTT-CCTTCTTTCTCTTTTT-ATTTCATGTCGGCCCCGCCGTGTATGCGGCGGCCGCTGCCTTGTTTCTCTTG--------TATATATATATAGCGCC
XP5   GCAGCCGTCCACCGTCCGCGCAACACGGACGGAGCGCCTGCGCCCTGGCTCCCGAGAACTCGGATCCAGAGACTTGCGTTCAA-GAAAGGCGAAAGGTTTCGCACTAACGATAA-ATTGCGTTCGCAAAGGGAACACTAGGATCCTCCCCCC-GCCGTCCCGTCTGGCGCCGCTGAACTGGCCAGCGACTGCTCTGCAGAC-GAGTGCGGGGG---AGGAAACGGGGCGATCGGTCCCGCTAGAGGCGGCGCCTAAGACGTCGCCTCTCCC---TCCTGGGGACGCTCTCTTTAAACCGGATTCGCCGCAGCTC------CCAGAGGACAACCGGTACCCCACAGACAGTCGTACGGCTCGGGACCCACGATCGCGCCGTGCGATCGCCGCCGGTCGGGTCGGACAACGCAACGCGTCGTGTCGTGTCCGCATCTCTTTTTCATTTTTT-CCTTCTTTCTCTTTT--ATTTCATGTCGGCCCCGCCGTGTATGCGGCGGCCGCTGCCTGGTTTCTCTTGT------ATATATATA----GCGCC
XP6   GCAGCCGTCCACCGTCCGCGCAACACGGACGGAGCGCCTGCGCCCTGGCTCCCGAGAACTCGGATCCAGAGACTTGCGTTCAA-GAAAGGCGAAGGGTTTCGCACTAACGATAA-ATTGCGTTCGCAAAGGGAACACTAGGATCCTCCCCCC-GCCGTCCCGTCTGTCGCCGCTGAACTGGCCAGCGACTGCTCTGCAGAC-GAGTGGGGGGGG--AGGAAACGGGGCGATCGGTCCCGCTAGAGGCGGCGCCTAAGACGTCGCCTCTCCC---TCCTGGGGACGCTCTCTTTAAACCGGATTCGCCGCAGCTCAGC-TCCCAGAGGACAACCGGTACCCCACAGACAGTCGTACGGCTCGGGACCCACGATCGCGCCGTGCGATCGCCGCCGGTCGGGTCGGACAACGCAACGCGTCGTGTC-----CGCATCTCTTTTTTATGTTTT-CCTTCTTTCTCTTTTT-ATTTCATGTCGGCCCCGCCGTGTATGCGGCGGCCGCTGCCTTGTTTCTCTTGT------ATATATATATA--GCGCC
XP7   GCAGCCGTCCACCGTCCGCGCAACACGGACGGAGCGCCTGCGCCCTGGCTCCCGAGAACTCGGATCCAGAGACTTGCGTTCAA-GAAAGGCGAAGGGTTTCGCACTAACGATAA-ATTGCGTTCGCAAAGGGAACACTAGGATCCTCCCCCC-GCCGTCCCGTCTGTCGCCGCTGAACTGGCCAGCGACTGCTCTGCAGAC-GAG----GGGGT--AGGAAACGGGGCGATCGGTCCCGCTAGAGGCGGCGCCTAAGACGTCGCCTCTCCC---TCCTGGGGACGCTCTCTTTAAACCGGATTCGCCGCAGCTCAGC-TCCCAGAGGACAACCGGTACCCCACAGACAGTCGTACGGCTCGGGACCCACGATCGCGCCGTGCGATCGCCGCCGGTCGGGTCGGACAACGCAACGCGTCGTGTC-----CGCATCTCTTTTTATTTTTT--CCTTCTTTCTCTTTTT-ATTTCATGTCGGCCCCGCCGTGTATGCGGCGGCCGCTGCCTTGTTTCTCTTGTAT----ATATATATATA--GCGCC
XP8   GCAGCCGTCCACCGTCCGCGCAACACGGACGGAGCGCCTGCGCCCTGGCTCCCGAGAACTCGGATCCAGAGACTTGCGTTCAA-GAAAGGCGAAGGGTTTCGCACTAACGATAA-ATTGCGTTCGCAAAGGGAACACTAGGATCCTCCCCCC-GCCGTCCCGTCTGTCGCCGCTGAACTGGCCAGCGACTCCTCTGCAGAC-GAG----GGGGT--AGGAAACGGGGCGATCGGTCCCGCTAGAGGCGGCGCCTAAGACGTCGCCTCTCCC---TCCTGGGGACGCTCTCTTTAAACCGGATTCGCCGCAGCTCAGC-TCCCAGAGGACAACCGGTACCCCACAGACAGTCGTACGGCTCGGGACCCACGATCGCGCCGTGCGATCGCCGCCGGTCGGGTCGGACAACGCAACGCGTCGTGTC-----CGCATCTCTTTTTATTTTTTT-CCTTCTTTCTCTTTTT-ATTTCATGTCGGCCCCGCCGTGTATGCGGCGGCCGCTGCCTTGTTTCTCTTGTAT----ATATATATATA--GCGCC
XP9   GCAGCCGTCCACCGTCCGCGCAACACGGACGGAGCGCCTGCGCCCTGGCTCCCGAGAACTCGGATCCAGAGACTTGCGTTCAA-GAAAGGCGAAGGGTTTCGCACTAACGATAA-ATTGCGTTCGCAAAGGGAACACTAGGATCCTCCCCCC-GCCGTCCCGTCTGTCGCCGCTGAACTGGCCAGCGACTGCTCTGCAGAC-GAG----GGGGT--AGGAAACGGGGCGATCGGTCCCGCTAGAGGCGGCGCCTAAGACGTCGCCTCTCCC---TCCTGGGGACGCTCTCTTTAAACCGGATTCGCCGC-----AGC-TCCCAGAGGACAACCGGTACCCCACAGACAGTCGTACGGCTCGGGACCCACGATCGCGCCGTGCGATCGCCGCCGGTCGGGTCGGACAACGCAACGCGTCGTGTC-----CGCATCTCTTTCTATTTTTT--CCTTCTTTCTCTTTT--ATTTCATGTCGGCCCCGCCGTGTATGCGGCGGCCGCTGCCTTGTTTCTCTTGTAT------ATATATATA--GCGCC
XP10  GCAGCCGTCCACCGTCCGCGCAACACGGACGGAGCGCCTGCGCCCTGGCTCCCGAGAACTCGGATCCAGAGACTTGCGTTCAA-GAAAGGCGAAGGGTTTCGCACTAACGATAA-ATTGCGTTCGCAAAGGGAACACTAGGATCCTCCCCCC-GCCGTCCCGTCTGTCGCCGCTGAACTGGCCAGCGACTGCTCTGCAGAC-GAGTGGGGGGG---AGGAAACGGGGCGATCGGTCCCGCTAGAGGCGGCGCCTAAGACGTCGCCTCTCCC---TCCTGGGGACGCTCTCTTTAAACCGGATTCGCCGCAGCTCAGC-TCCCAGAGGACAACCGGTACCCCACAGACAGTCGTACGGCTCGGGACCCACGATCGCGCCGTGCGATCGCCGCCGGTCGGGTCGGACAACGCAACGCGTCGTGTC-----CGCATCTCTTTTT-ATTTTTT-CCTTCTTTCTCTTTT--ATTTCATGTCGGCCCCGCCGTGTATGCGGCGGCCGCTGCCTTGTTTCTCTTGTG------TATATATATATAGCGCC
XM1   GCAGCCGTCCACCGTCCGCGCAACACGGACGGAGCGCCTGCGCCCTGGCTCCCGAGAACTCGGATCCAGAGACTTGCGTTCAA-GAAAGGCGAAGGGTTTCGCACTAACGATAA-ATTGCGTTCGCAAAGGGAACACTAGGATCCTCCCCCC-GCCGTCCCGTCTGTCGCCGCTGAACTGGCCAGCGACTCCTCTGCAGAC-GAG----GGGGT--AGGAAACGGGGCGATCGGTCCCGCTAGAGGCGGCGCCTAAGACGTCGCCTCTCCC---TCCTGGGGACGCTCTCTTTAAACCGGATTCGCCGCAGCTCAGC-TCCCAGAGGACAACCGGTACCCCACAGACAGTCGTACGGCTCGGGACCCACGATCGCGCCGTGCGATCGCCGCCGGTCGGGTCGGACAACGCAACGCGTCGTGTC-----CGCATCTCTTTTTATTTTTTT-CCTTCTTTCTCTTTTT-ATTTCATGTCGGCCCCGCCGTGTATGCGGCGGCCGCTGCCTTGTTTCTCTTGTAT----ATATATATATA--GCGCC
XM2   GCAGCCGTCGACCGTCCGCGCAACACGGACGGTGCGCCTGCGCCCTGGCTCCCGAGAACTCGGATCCAGAGACTTGCGTTCAA-GAAAGGCGAA-GGTTTCGCCCTAACGAAAAAATTGCGTTCGCAAAGGGAACACTAGGATCCTCCCCCC-GCCGTGCCG------------GAACTGGCCAGCGACTCCTCTACAGAC-GAGGTGGGGGGG--AGGAAACGGGGCGATCGGTCCCGCTAGAGGCGGCGCCCAAGACGTCGCCTCTCTC--CTCCTGGGGACGCTCTCTTTAAACCGGATTCGCCGCAGCTC------CCAGAGGACAACCGGTACCCCACGGACAGTCGTACGGCTCGGGACCCACGATCGCGCCGTGCGATCGCCGCCGGTCGGGTCGGA-----CAACGCCTCGTGTC-----CGCATCTCTTCTTTTTTT-----ATATTTGATTTTTCCTTCTTTCTCTTGGGCCCGCCGTGTATGCGGCGGCCATTGCCATT-GTCTTTCTCT------TGCATATA----GCGAC
XM3   GCAGCCGTCGACCGTCCGCGCAACACGGACGGTGCGCCTGCGCCCTGGCTCCCGAGAACTCGGATCCAGAGACTTGCGTTCAA-GAAAGGCGAA-GGTTTCGCCCTAACGAAAAAATTGCGTTCGCAAAGGGAACACTAGGATCCTCCCCCC-GCCGTCCCG------------GAACTGGCCAGCGACTCCTCTACAGAC-GAGGTGGGGGGG--AGGAAACGGGGCGATCGGTCCCGCTAGAGGCGGCGCCCAAGACGTCGCCTCTCTC--CTCCTGGGGACGCTCTCTTTAAACCGGATTCGCCGCAGCTC------CCAGAGGACAACCGGTACCCCACGGACAGTCGTACGGCTCGGGACCCACGATCGCGCCGTGCGATCGCCGCCGGTCGGGTCGGA-----CAACGTCTCGTGTC-----CGCATCTCTTCTTTTTTTT----CTATT--ATTTTTCCTTCTTTCTCTTGGCCCCGCCGTGTAGGCGGCGGCCATTGCCATT-GTCTTTCTCT------TGCATATA----GCGAC
XM4   GCAGCCGTCCACCGTCCGCGCAACACGGACGGAGCGCCTGCGCCCTGGCTCCCGAGAACTCGGATCCAGAGACTTGCGTTCAA-GAAAGGCGAAGGGTTTCGCACTAACGATAA-ATTGCGTTCGCAAAGGGAACACTAGGATCCTCCCCCC-GCCGTCCCGTCTGTCGCCGCTGAACTGGCCAGCGACTCCTCTGCAGAC-GAG----GGGGT--AGGAAACGGGGCGATCGGTCCCGCTAGAGGCGGCGCCTAAAACGTCGCCTCTCCC---TCCTGGGGACGCTCTCTTTAAACCGGATTCCCCGCAGCTCAGC-TCCCAGAGGACAACCGGTACCCCACAGACAGTCGTACGGCTCGGGACCCACGATCGCGCCGTGCGATCGCCGCCGGTCGGGTCGGACAACGCAACGCGTCGTGTC-----CGCATCTCTTTTTATTTTTTT-CCTTCTTTCTCTTTTT-ATTTCATGTCGGCCCCGCCGTGTATGCGGCGGCCGCTGCCTTGTTTCTCTTGTAT----ATATATATATA--GCGCC
XM5   GCAGCCGTCCACCGTCCGCGCAACACGGACGGAGCGCCTGCGCCCTGGCTCCCGAGAACTCGGATCCAGAGACTTGCGTTCAA-GAAAGGCGAAGGGTTTCGCACTAACGATAA-ATTGCGTTCGCAAAGGGAACACTAGGATCCTCCCCCC-GCCGTCCCGTCTGTCGCCGCTGAACTGGCCAGCGACTGCTCTGCAGAC-GAGTGGGGGGGG--AGGAAACGGGGCGATCGGTCCCGCTAGAGGCGGCGCCTAAGACGTCGCCTCTCCC---TCCTGGGGACGCTCTCTTTAAACCGGATTCGCCGCAGCTC------CCAGAGGACAACCGGTACCCCACAGACAGTCGTACGGCTCGGGACCCACGATCGCGCCGTGCGATCGCCGCCGGTCGGGTCGGACAACGCAACGCGTCGTGTC-----CGCATCTCTTTTT-ATGTTTT-CCTTCTTTCTCTTTTTCATTTCATGTCGGCCCCGCCGTGTATGCGGCGGCCGCTGCCTTGTTTCTCTTGT----ATATATATATATATAGCGCC
XM6   GCAGCCGTCCACCGTCCGCGCAACACGGACGGAGCGCCTGCGCCCTGGCTCCCGAGAACTCGGATCCAGAGACTTGCGTTCAA-GAAAGGCGAAGGGTTTCGCACTAACGATAA-ATTGCGTTCGCAAAGGGAACACTAGGATCCTCCCCCC-GCCGTCCCGTCTGTCGCCGCTGAACTGGCCAGCGACTGCTCTGCAGAC-GAG----GGGGT--AGGAAACGGGGCGATCGGTCCCGCTAGAGGCGGCGCCTAAGACGTCGCCTCTCCC---TCCTGGGGACGCTCTCTTTAAACCGGATTCGCCGCAGCTCAGC-TCCCAGAGGACAACCGGTACCCCACAGACAGTCGTACGGCTCGGGACCCACGATCGCGCCGTGCGATCGCCGCCGGTCGGGTCGGACAACGCAACGCGTCGTGTC-----CGCATCTCTTTTTATTTTTT--CCTTCTTTCTCTTTTT-ATTTCATGTCGGCCCCGCCGTGTATGCGGCGGCCGCTGCCTTGTTTCTCTTGTAT----ATATATATATA--GCGCC
XM7   GCAGCCGTCCACCGTCCGCGCAACACGGACGGAGCGCCTGCGCCCTGGCTCCCGAGAACTCGGATCCAGAGACTTGCGTTCAA-GAAAGGCGAAGGGTTTCGCACTAACGATAA-ATTGCGTTCGCAAAGGGAACACTAGGATCCTCCCCCC-GCCGTCCCGTCTGTCGCCGCTGAACTGGCCAGCGACTGCTCTGCAGAC-GAGTGGGGGGGG--AGGAAACGGGGCGATCGGTCCCGCTAGAGGCGGCGCCTAAGACGTCGCCTCTCCC---TCCTGGGGACGCTCTCTTTAAACCGGATTCGCCGCAGCTC------CCAGAGGACAACCGGTACCCCACAGACAGTCGTACGGCTCGGGACCCACGATCGCGCCGTGCGATCGCCGCCGGTCGGGTCGGACAACGCAACGCGTCGTGTC-----CGCATCTCTTTTT-ATTTTTT-CCTTCTTTCTCTTTTT-ATTTCATGTCGGCCCCGCCGTGTATGCGGCGGCCGCTGCCTTGTTTCTCTTG------TATATATATATATAGCGCC
XM8   GCAGCCGTCCACCGTCCGCGCAACACGGACGGAGCGCCTGCGCCCTGGCTCCCGAGAACTCGGATCCAGAGACTTGCGTTCAA-GAAAGGCGAAGGGTTTCGCACTAACGATAA-ATTGCGTTCGCAAAGGGAACACTAGGATCCTCCCCCC-GCCGTCCCGTCTGTCGCCGCTGAACTGGCCAGCGACTCCTCTGCAGAC-GAG----GGGGT--AGGAAACGGGGCGATCGGTCCCGCTAGAGGCGGCGCCTAAGACGTCGCCTCTCCC---TCCTGGGGACGCTCTCTTTAAACCGGATTCGCCGCAGCTCAGC-TCCCAGAGGACAACCGGTACCCCACAGACAGTCGTACGGCTCGGGACCCACGATCGCGCCGTGCGATCGCCGCCGGTCGGGTCGGACAACGCAACGCGTCGTGTC-----CGCATCTCTTTTTATTTTTTT-CCTTCTTTCTCTTTTT-ATTTCATGTCGGCCCCGCCGTGTATGCGGCGGCCGCTGCCTTGTTTCTCTTGTAT----ATATATATATA--GCGCC
XM9   GCAGCCGTCCACCGTCCGCGCAACACGGACGGAGCGCCTGCGCCCTGGCTCCCGAGAACTCGGATCCAGAGACTTGCGTTCAA-GAAAGGCGAAGGGTTTCGCACTAACGATAA-ATTGCGTTCGCAAAGGGAACACTAGGATCCTCCCCCC-GCCGTCCCGTCTGTCGCCGCTGAACTGGCCAGCGACTGCTCTGCAGAC-GAG----GGGGT--AGGAAACGGGGCGATCGGTCCCGCTAGAGGCGGCGCCTAAGACGTCGCCTCTCCC---TCCTGGGGACGCTCTCTTTAAACCGGATTCGCCGCAGCTCAGC-TCCCAGAGGACAACCGGTACCCCACAGACAGTCGTACGGCTCGGGACCCACGATCGCGCCGTGCGATCGCCGCCGGTCGGGTCGGACAACGCAACGCGTCGTGTC-----CGCATCTCTTTTTATTTTTT--CCTTCTTTCTCTTTTT-ATTTCATGTCGGCCCCGCCGTGTATGCGGCGGCCGCTGCCTTGTTTCTCTTGTAT----ATATATATATA--GCGCC
SM1   GCAGCCGTCGACCGTCCGCGCAACACGGACGGTGCGCCTGCGCCCTGGCTCCCGAGAACTCGGATCCAGAGACTTGCGTTCAA-GAAAGGCGAA-GGTTTCGCCCTAACGAAAAAATTGCGTTCGCAAAGGGAACACTAGGATCCTCCCCCC-GCCGTGCCG------------GAACTGGCCAGCGACTCCTCTACAGAC-GAGGTGGGGGGGG-AGGAAACGGGGCGATCGGTCCCGCTAGAGGCGGCGCCCAAGACGTCGCCTCTCTC--CTCCTGGGGACGCTCTCTTTAAACCGGATTCGCCGCAGCTC------CCAGAGGACAACCGGTACCCCACGGACAGTCGTACGGCTCGGGACCCACGATCGCGCCGTGCGATCGCCGCCGGTCGGGTCGGA-----CAACGCCTCGTGTC-----CGCATCTCTTCTTTTTTC------TATTTGATTTTTCCTTCTTTCTCTTGGCCCCGCCGTGTAGGCGGCGGCCATTGCCATT-GTCTTTCTCT------TGCATATA----GCGAC
MM2   GCAGCCGTCGACCGTCCGCGCAACACGGACGGCGCGCCTGCGCCCTGGCTCCCGAGAACTCGGATCCAGAGACTTGCGTTCAA-GAAAGGCGAA-GGTTTCGCCCTAACGAAAAAATTGCGTTCGCAAAGGGAACACTAGGATCCTCCCCCC-GCCGTCCCG------------GAACTGGCCAGCGACTCCTCTACAGAC-GAGGTGGGGGGGG-AGGAAACGGGGCGATCGGTCCCGCTAGAGGCGGCGCCCAAGACGTCGCCTCTCTC--CTCCTGGGGACGCTCTCTTTAAACCGGATTCGCCGCAGCTC------CCAGAGGACAACCGGTACCCCACGGACAGTCGTACGGCTCGGGACCCACGATCGCGCCGTGCGATCGCCGCCGGTCGGGTCGGA-----CAACGCCTCGTGTC-----CGCATCTCTTCTTTTTTT-----ATATTTGATTTTTCCTTCTCTCTCTTGGCCCCGCCGTGTATGCGGCGGCCATTGCCATT-GTCTTTCTCT------TGCATATA----GCGAC
MM3   GCAGCCGTCGACCGTCCGCGCAACACGGACGGTGCGCCTGCGCCCTGGCTCCCGAGAACTCGGATCCAGAGACTTGCGTTCAA-GAAAGGCGAA-GGTTTCGCCCTAACGAAAAAATTGCGTTCGCAAAGGGAACACTAGGATCCTCCCCCC-GCCGTGCCG------------GAACTGGCCAGCGACTCCTCTACAGAC-GAGGTGGGGGGG--AGGAAACGGGGCGATCGGTCCCGCTAGAGGCGGCGCCCAAGACGTCGCCTCTCTCTCCTCCTGGGGACGCTCTCTTTAAACCGGATTCGCCGCAGCTC------CCAGAGGACAACCGGTACCCCACGGACAGTCGTACGGCTCGGGACCCACGATCGCGCCGTGCGATCGCCGCCGGTCGGGTCGGA-----CAACGCCTCGTGTC-----CGCATCTCTTCTTTTTT------CTATTTGATTTTTCCTTCTTTCTCTTGGCCCCGCCGTGTATGCGGCGGCCATTGCCATT-GTCTTTCTCT------TGCATATA----GCGAC
MM4   GCAGCCGTCGACCGTCCGCGCAACACGGACGGCGCGCCTGCGCCCTGGCTCCCGAGAACTCGGATCCAGAGACTTGCGTTCAA-GAAAGGCGAA-GGTTTCGCCCTAACGAAAACATTGCGTTCGCAAAGGGAACACTAGGATCCTCCCCCC-GCCGTCCCG------------GAACTGGCCAGCGACTCCTCTACAGAC-GAGGTGGGGGGG--AGGAAACGGGGCGATCGGTCCCGCTAGAGGCGGCGCC------------TCTCTC--CTCCTGGGGACGCTCTCTTTAAACCGGATTCGCCGCAGCTC------CCAGAGGACAACCGGTACCCCACGGACAGTCGTACGGCTCGGGACCCACGATCGCGCCGTGCGATCGCCGCCGGTCGGGTCGGA-----CAACGCCTCGTGTC-----CGCATCTCTTCTTTTTTCTATTATTTTTCCTTCTTTCCTTCTTTCTCTTGGCCCCGCCGTGTAGGCGGCGGCCATTGCCATT-GTCTTTCTCT------TGCATATA----GCGAC
MM5   GCAGCCGTCGACCGTCCGCGCAACACGGACGGCGCGCCTGCGCCCTGGCTCCCGAGAACTCGGATCCAGAGACTTGCGTTCAA-GAAAGGCGAA-GGTTTCGCCCTAACGAAAAAATTGCGTTCGCAAAGGGAACACTAGGATCCTCCCCCC-GCCGTGCCG------------GAACTGGCCAGCGACTCCTCTACAGAC-GAGGTGGGGGGGG-AGGAAACGGGGCGATCGGTCCCGCTAGAGGCGGCGCCCAAGACGTCGCCTCTCTC--CTCCTGGGGACGCTCTCTTTAAACCGGATTCGCCGCAGCTC------CCAGAGGACAACCGGTACCCCACGGACAGTCGTACGGCTCGGGACCCACGATCGCGCCGTGCGATCGCCGCCGGTCGGGTCGGA-----CAACGCCTCGTGTC-----CGCATCTCTTCTTTTTTC------TATTTGATTTTTCCTTCTTTCTCTTGGCCCCGCCGTGTAGGCGGCGGCCATTGCCATT-GTCTTTCTCT------TGCATATA----GCGAC
MM6   GCAGCCGTCGACCGTCCGCGCAACACGGACGGTGCGCCTGCGCCCTGGCTCCCGAGAACTCGGATCCAGAGACTTGCGTTCAA-GAAAGGCGAA-GGTTTCGCCCTAACGAAAAAATTGCGTTCGCAAAGGGAACACTAGGATCCTCCCCCC-GCCGTGCCG------------GAACTGGCCAGCGACTCCTCTACAGAC-GAGGTGGGGGGG--AGGAAACGGGGCGATCGGTCCCGCTAGAGGCGGCGCCCAAGACGTCGCCTCTCTC--CTCCAGGGGACGCTCTCTTTAAACCGGATTCGCCGCAGCTC------CCAGAGGACAACCGGTACCCCACGGACAGTCGTACGGCTCGGGACCCACGATCGCGCCGTGCGATCGCCGCCGGTCGGGTCGGA-----CAACGCCTCGTGTC-----CGCATCTCTTCTTTTTTT-----CTATTTGATTTTTCCATCTTTCTCTTGGCCCCGCCGTGTATGCGGCGGCCATTGCCATT-GTCTTTCTCT------TGCATATA----GCGAC
MM7   GCAGCCGTCGACCGTCCGCGCAACACGGACGGCGCGCCTGCGCCCTGGCTCCCGAGAACTCGGATCCAGAGACTTGCGTTCAA-GAAAGGCGAA-GGTTTCGCCCTAACGAAAAAATTGCGTTCGCAAAGGGAACACTAGGATCCTCCCCCC-GCCGTCCCG------------GAACTGGCCAGCGACTCCTCTACAGAC-GAGGTGGGGGGG--AGGAAACGGGGCGATCGGTCCCGCTAGAGGCGGCGCCCAAGACGTCGCCTCTCTC--CTCCTGGGGACGCTCTCTTTAAACCGGATTCGCCGCAGCTC------CAAGAGGACAACCGGTACCCCACGGACAGTCGTACGGCTCGGGACCCACGATCGCGCCGTGCGATCGCCGCCGGTCGGGTCGGA-----CAACGCCTCGTGTC-----CGCATCTCTTCTTTTTTC------TATTCGATTTTTCCTTCTTTCTCTTGGCCCCGCCGTGTATGCGGCGGCCATTGCCATT-GTCTTTCTCT------TGCATATA----GCGAC
MM8   GCAGCCGTCGACCGTCCGCGCAACACGGACGGTGCGCCTGCGCCCTGGCTCCCGAGAACTCGGATCCAGAGACTTGCGTTCAA-GAAAGGCGAA-GGTTTCGCCCTAACGAAAAAATTGCGTTCGCAAAGGGAACACTAGGATCCTCCCCCC-GCCGTGCCG------------GAACTGGCCAGCGACTCCTCTACAGAC-GAGGTGGGGGGGG-AGGAAACGGGGCGATCGGTCCCGCTAGAGGCGGCGCCCAAGACGTCGCCTCTCTC--CTCCTGGGGACGCTCTCTTTAAACCGGATTCGCCGCAGCTC------CCAGAGGACAACCGGTACCCCACGGACAGTCGTACGGCTCGGGACCCACGATCGCGCCGTGCGATCGCCGCCGGTCGGGTCGGA-----CAGCGCCTCGTGTC-----CGCATCTCTTCTTTTTTT-----ATATTTGATTTTTCCTTCTTTCTCTTGGCCCCGCCGTGTATGCGGCGGCCATTGCCATT-GTCTTTCTCT------TGCATATA----GCGAC
MM9   GCAGCCGTCGACCGTCCGCGCAACACGGACGGCGCGCCTGCGCCCTGGCTCCCGAGAACTCGGATCCAGAGACTTGCGTTCAA-GAAAGGCGAA-GGTTTCGCCCTAACGAAAAAATTGCGTTCGCAAAGGGAACACTAGGATCCTCCCCCC-GCCGTCCCG------------GAACTGGCCAGCGACTCCTCTACAGAC-GAGGTGGGGGGGG-AGGAAACGGGGCGATCGGTCCCGCTAGAGGCGGCGCCCAAGACGTCGCCTCTCTC--CTCCTGGGGACGCTCTCTTTAAACCGGATTCGCCGCAGCTC------CCAGAGGACAACCGGTACCCCACGGACAGTCGTACGGCTCGGGACCCACGATCGCGCCGTGCGATCGCCGCCGGTCGGGTCGGA-----CAACGCCTCGTGTC-----CGCATCTCTTCTTTTTTC------TATTTGATTTTTCCATCTTTCTCTTGGCCCCGCCGTGTAGGCGGCGGCCATTGCCATT-GTCTTTCTCT------TGCATATA----GCGAC
MM10  GCAGCCGTCGACCGTCCGCGCAACACGGACGGCGCGCCTGCGCCCTGGCTCCCGAGAACTCGGATCCAGAGACTTGCGTTCAA-GAAAGGCGAA-GGTTTCGCCCTAACGAAAAAATTGCGTTCGCAAAGGGAACACTAGGATCCTCCCCCC-GCCGTGCCG------------GAACTGGCCAGCGACTCCTCTACAGAC-GAGGTGGGGGGG--AGGAAACGGGGCGATCGGTCCCGCTAGAGGCGGCGCCCAAGACGTCGCCTCTCTC--CTCCTGGGGACGCTCTCTTTAAACCGGATTCGCCGCAGCTC------CCAGAGGACAACCGGTACCCCACGGACAGTCGTACGGCTCGGGACCCACGATCGCGCCGTGCGATCGCCGCCGGTCGGGTCGGA-----CAACGCCTCGTGTC-----CGCATCTCTTCTTTTTTC------TATTTGATTTTTCCATCTTTCTCTTGGCCCCGCCGTGTAGGCGGCGGCCATTGCCATT-GTCTTTCTCT------TGCATATA----GCGAC
BH1   GCAGCCGTCGACCGTCCGCGCAACACGGACGGTGCGCCTGCGCCCTGGCTCCCGAGAACTCGGATCCAGAGACTTGCGTTCAA-GAAAGGCGAA-GGTTTCGCCCTAACGAAAAAATTGCGTTCGCAAAGGGAACACTAGGATCCTCCCCCC-GCCGTGCCG------------GAACTGGCCAGCGACTCCTCTACAGAC-GAGGTGGGGGGGGGAGGAAACGGGGCGATCGGTCCCGCTAGAGGCGGCGCCCAAGACGTCGCCTCTCTC--CTCCTGGGGACGCTCTCTTTAAACCGGATTCGCCGCAGCTC------CCAGAGGACAACCGGTACCCCACGGACAGTCGTACGGGTCGGGACCCACGATCGCGCCGTGGGATCGCCGCCGGTCGGGTCGGA-----CAACGCCTCGTGTC-----CGCATCTCTTCTTTTTTT-----ATATTTGATTTTTCCTTCTTTCTCTTGGCCCCGCCGTGTAGGCGGCGGCCATTGCCATT-GTCTTTCTCT------TGCATATA----GCGAC
BH2   GCAGCCGTCGACCGTCCGCGCAACACGGACGGCGCGCCTGCGCCCTGGCTCCCGAGAACTCGGATCCAGAGACTTGCGTTCAA-GAAAGGCGAA-GGTTTCGCCCTAACGAAAAAATTGCGTTCGCAAAGGGAACACTAGGATCCTCCCCCC-GCCGTCCCG------------GAACTGGCCAGCGACTCCTCTACAGAC-GAGGTGGGGGGG--AGGAAACGGGGCGATCGGTCCCGCTAGAGGCGGCGCCCAAGACGTCGCCTCTCTC--CTCCTGGGGACGCTCTCTTTAAACCGGATTCGCCGCAGCTC------CCAGAGGACAACCGGTACCCCACGGACAGTCGTACGGCTCGGGACCCACGATCGCGCCGTGCGATCGCCGCCGGTCGGGTCGGA-----CAACGCCTCGTGTC-----CGCATCTCTTCTTTTTTC------TATTTGATTTTTCCATCTTTCTCTTGGCCCCGCCGTGTAGGCGGCGGCCATTGCCATT-GTCTTTCTCT------TGCATATA----GCGAC
BH3   GCAGCCGTCGACCGTCCGCGCAACACGGACGGTGCGCCTGCGCCCTGGCTCCCGAGAACTCGGATCCAGAGACTTGCGTTCAA-GAAAGGCGAA-GGTTTCGCCCTAACGAAAAAATTGCGTTCGCAAAGGGAACACTAGGATCCTCCCCCC-GCCGTGCCG------------GAACTGGCCAGCGACTCCTCTACAGAC-GAGGTGGGGGGGG-AGGAAACGGGGCGATCGGTCCCGCTAGAGGCGGCGCCCAAGACGTCGCCTCTCTC--CTCCTGGGGACGCTCTCTTTAAACCGGATTCGCCGCAGCTC------CCAGAGGACAACCGGTACCCCACGGACAGTCGTACGGCTCGGGACCCACGATCGCGCCGTGCGATCGCCGCCGGTCGGGTCGGA-----CAACGTCTCGTGTC-----CGCATCTCTTCTTTTTTT-----CTATT--ATTTTTCCTTCTTTCTCTTGGCCCCGCCGTGTAGGCGGCGGCCATTGCCATT-GTCTTTCTCT------TGCATATA----GCGAC
BH4   GCAGCCGTCGACCGTCCGCGCAACACGGACGGCGCGCCTGCGCCCTGGCTCCCGAGAACTCGGATCCAGAGACTTGCGTTCAA-GAAAGGCGAA-GCTTTCGCCCTAACGAAAAAATTGCGTTCGCAAAGGGAACACTAGGATCCTCCCCCC-GCCGTGCCG------------GAACTGGCCAGCGACTCCTCTACAGAC-GAGGTGGGGGGGGGAGGAAACGGGGCGATCGGTCCCGCTAGAGGCGGCGCCCAAGACGTCGCCTCTCTCTCCTCCTGGGGACGCTCTCTTTAAACCGGATTCGCCGCAGCTC------CCAGAGGACAACCGGTACCCCACGGACAGTCGTACGGCTCGGGACCCACGATCGCGCCGTGCGATCGCCGCCGGTCGGGTCGGA-----CAACGCCTCGTGTC-----CGCATCTCTTCTTTTTTA------TATTTGATTTTTCCATCTTTCTCTTGGCCCCGCCGTGTAGGCGGCGGCCATTGCCATT-GTCTTTCTCT------TGCATATA----GCGAC
BH5   GCAGCCGTCGACCGTCCGCGCAACACGGACGGTGCGCCTGCGCCCTGGCTCCCGAGAACTCGGATCCAGAGACTTGCGTTCAA-GAAAGGCGAA-GGTTTCGCCCTAACGAAAAAATTGCGTTCGCAAAGGGAACACTAGGATCCTCCCCCC-GCCGTGCCG------------GAACTGGCCAGCGACTCCTCTACAGAC-GAGGTGGGGGGG--AGGAAACGGGGCGATCGGTCCCGCTAGAGGCGGCGCCCAAGACGTCGCCTCTCTC--CTCCTGGGGACGCTCTCTTTAAACCGGATTCGCCGCAGCTC------CCAGAGGACAACCGGTACCCCACGGACAGTCGTACGGCTCGGGACCCACGATCGCGCCGTGCGATCGCCGCCGGTCGGGTCGGA-----CAACGTCTCGTGTC-----CGCATCTCTTCTTTTTTT-----CTATT--ATTTTTCCTTCTTTCTCTTGGCCCCGCCGTGTAGGCGGCGGCCATTGCCATT-GTCTTTCTCT------TGCATATA----GCGAC
BH6   GCAGCCGTCGACCGTCCGCGCAACACGGACGGCGCGCCTGCGCCCTGGCTCCCGAGAACTCGGATCCAGAGACTTGCGTTCAA-GAAAGGCGAA-GGTTTCGCCCTAACGAAAAAATTGCGTTCGCAAAGGGAACACTAGGATCCTCCCCCC-GCCGTGCCG------------GAACTGGCCAGCGACTCCTCTACAGAC-GAGGTGGGGGGGG-AGGAAACGGGGCGATCGGTCCCGCTAGAGGCGGCGCCCAAGACGTCGCCTCTCTC--CTCCTGGGGACGCTCTCTTTAAACCGGATTCGCCGCAGCTC------CCAGAGGACAACCGGTACCCCACGGACAGTCGTACGGCTCGGGACCCACGATCGCGCCGTGCGATCGCCGCCGGTCGGGTCGGA-----CAACGCCTCGTGTC-----CGCATCTCTTCTTTTTTT-----ATATTTGATTTTTCCTTCTTTCTCTTGGCCCCGCCGTGTATGCGGCGGCCATTGCCATT-GTCTTTCTCT------TGCATATA----GCGAC
BH7   GCAGCCGTCGACCGTCCGCGCAACACGGACGGTGCGCCTGCGCCCTGGCTCCCGAGAACTCGGATCCAGAGACTTGCGTTCAA-GAAAGGCGAA-GGTTTCGCCCTAACGAAAAAATTGCGTTCGCAAAGGGAACACTAGGATCCTCCCCCC-GCCGTGCCG------------GAACTGGCCAGCGACTCCTCTACAGAC-GAGGTGGGGGGGG-AGGAAACGGGGCGATCGGTCCCGCTAGAGGCGGCGCCCAAGACGTCGCCTCTCTC--CTCCTGGGGACGCTCTCTTTAAACCGGATTCGCCGCAGCTC------CCAGAGGACAACCGGTACCCCACGGACAGTCGTACGGCTCGGGACCCACGATCGCGCCGTGCGATCGCCGCCGGTCGGGTCGGA-----CAACGCCTCGTGTC-----CGCATCTCTTCTTTTTTT-----ATATTTGATTTTTCCTTCTTTCTCTTGGCCCCGCCGTGTATGCGGCGGCCATTGCCATT-GTCTTTCTCT------TGCATATA----GCGAC
BH8   GCAGCCGTCGACCGTCCGCGCAACACGGACGGTGCGCCTGCGCCCTGGCTCCCGAGAACTCGGATCCAGAGACTTGCGTTCAA-GAAAGGCGAA-GGTTTCGCCCTAACGAAAAAATTGCGTTCGCAAAGGGAACACTAGGATCCTCCCCCC-GCCGTGCCG------------GAACTGGCCAGCGACTCCTCTACAGAC-GAGGTGGGGGGGG-AGGAAACGGGGCGATCGGTCCCGCTAGAGGCGGCGCCCAAGACGTCGCCTCTCTC--CTCCTGGGGACGCTCTCTTTAAACCGGATTCGCCGCAGCTC------CCAGAGGACAACCGGTACCCCACGGACAGTCGTACGGCTCGGGACCCACGATCGCGCCGTGCGATCGCCGCCGGTCGGGTCGGA-----CAACGTCTCGTGTC-----CGCATCTCTTCTTTTTTT-----CTATT--ATTTTTCCTTCTTTCTCTTGGCCCCGCCGTGTAGGCGGCGGCCATTGCCATT-GTCTTTCTCT------TGCATATA----GCGAC
BH9   GCAGCCGTCGACCGTCCGCGCAACACGGACGGCGCGCCTGCGCCCTGGCTCCCGAGAACTCGGATCCAGAGACTTGCGTTCAA-GAAAGGCGAA-GGTTTCGCCCTAACGAAAAAATTGCGTTCGCAAAGGGAACACTAGGATCCTCCCCCC-GCCGTCCCG------------GAACTGGCCAGCGACTCCTCTACAGAC-GAGGTGGGGGGGG-AGGAAACGGGGCGATCGGTCCCGCTAGAGGCGGCGCCCAAGACGTCCCCTCTCTC--CTCCTGGGGACGCTCTCTTTAAACCGGATTCGCCGCAGCTC------CCAGAGGACAACCGGTACCCCACGGACAGTCGTACGGCTCGGGACCCACGATCGCGCCGTGCGATCGCCGCCGGTCGGGTCGGA-----CAACGCCTCGTGTC-----CGCATCTCTTCTTTTTTT-----ATATTTGATTTTTCCTTCTTTCTCTTGGCCCCGCCGTGTAGGCGGCGGCCATTGCCATT-GTCTTTCTCT------TGCATATA----GCGAC
DX1   GCAGCCGTCGACCGTCCGCGCAACACGGACGGTGCGCCTGCGCCCTGGCTCCCGAGAACTCGGATCCAGAGACTTGCGTTCAA-GAAAGGCGAA-GGTTTCGCCCTAACGAAAAAATTGCGTTCGCAAAGGGAACACTAGGATCCTCCCCCC-GCCGTGCCG------------GAACTGGCCAGCGACTCCTCTACAGAC-GAGGTGGGGGGGGGAGGAAACGGGGCGATCGGTCCCGCTAGAGGCGGCGCCCAAGACGTCGCCTCTCTC--CTCCTGGGGACGCTCTCTTTAAACCGGATTCGCCGCAGCTC------CCAGAGGACAACCGGTACCCCACGGACAGTCGTACGGCTCGGGACCCACGATCGCGCCGTGCGATCGCCGCCGGTCGGGTCGGA-----CAACGCCTCGTGTC-----CGCATCTCTTCTTTTTTC------TATTTGATTTTTCCTTCTTTCTCTTGGCCCCGCCGTGTAGGCGGCGGCCATTGCCATT-G------TCT------TGCATATA----GCGAC
DX2   GCAGCCGTCGACCGTCCGCGCAACACGGACGGTGCGCCTGCGCCCTGGCTCCCGAGAACTCGGATCCAGAGACTTGCGTTCAA-GAAAGGCGAA-GGTTTCGCCCTAACGAAAAAATTGCGTTCGCAAAGGGAACACTAGGATCCTCCCCCC-GCCGTGCCG------------GAACTGGCCAGCGACTCCTCTACAGAC-GAGGTGGGGGGG--AGGAAACGGGGCGATCGGTCCCGCTAGAGGCGGCGCCCAAGACGTCGCCTCTCTC--CTCCTGGGGACGCTCTCTTTAAACCGGATTCGCCGCAGCTC------CCAGAGGACAACCGGTACCCCACGGACAGTCGTACGGCTCGGGACCCACGATCGCGCCGTGCGATCGCCGCCGGTCGGGTCGGA-----CAACGCCTCGTGTC-----CGCATCTCTTCTTTTTTT-----CTATT--ATTTTTCCTTCTTTCTCTTGGCCCCGCCGTGTATGCGGCGGCCATTGCCATT-GTCTTTCTCT------TGCATATA----GCGAC
DX3   GCAGCCGTCGACCGTCCGCGCAACACGGACGGCGCGCCTGCGCCCTGGCTCCCGAGAACTCGGATCCAGAGACTTGCGTTCAA-GAAAGGCGAA-GGTTTCGCCCTAACGAAAAAATTGCGTTCGCAAAGGGAACACTAGGATCCTCCCCCC-GCCGTCCCG------------GAACTGGCCAGCGACTCCTCTACAGAC-GAGGTGGGGGGGG-AGGAAACGGGGCGATCGGTCCCGCTAGAGGCGGCGCCCAAGACGTCGCCTCTCTC--CTCCTGGGGACGCTCTCTTTAAACCGGATTCGCCGCAGCTC------CCAGAGGACAACCGGTACCCCACGGACAGTCGTACGGCTCGGGACCCACGATCGCGCCGTGCGATCGCCGCCGGTCGGGTCGGA-----CAACGCCTCGTGTC-----CGCATCTCTTCTTTTTTT-----ATATTTGATTTTTCCTTCTCTCTCTTGGCCCCGCCGTGTATGCGGCGGCCATTGCCATT-GTCTTTCTCT------TGCATATA----GCGAC
DX4   GCAGCCGTCGACCGTCCGCGCAACACGGACGGCGCGCCTGCGCCCTGGCTCCCGAGAACTCGGATCCAGAGACTTGCGTTCAA-GAAAGGCGAA-GGTTTCGCCCTAACGAAAAAATTGCGTTCGCAAAGGGAACACTAGGATCCTCCCCCC-GCCGTCCCG------------GAACTGGCCAGCGACTCCTCTACAGAC-GAGGTGGGGGGG--AGGAAACGGGGCGATCGGTCCCGCTAGAGGCGGCG------------CCTCTCTC--CTCCTGGGGACGCTCTCTTTAAACCGGATTCGCCGCAGCTC------CCAGAGGACAACCGGTACCCCACGGACAGTCGTACGGCTCGGGACCCACGATCGCGCCGTGCGATCGCCGCCGGTCGGGTCGGA-----CAACGCCTCGTGTC-----CGCATCTCTTCTTTTTTC------TATTTGATTTTTCCTTCTTTCTCTTGGCCCCGCCGTGTAGGCGGCGGCCATTGCCATT-GTCTTTCTCT------TGCATATA----GCGAC
DX5   GCAGCCGTCGACCGTCCGCGCAACACGGACGGTGCGCCTGCGCCCTGGCTCCCGAGAACTCGGATCCAGAGACTTGCGTTCAA-GAAAGGCGAA-GGTTTCGCCCTAACGAAAAAATTGCGTTCGCAAAGGGAACACTAGGATCCTCCCCCC-GCCGTCCCG------------GAACTGGCCAGCGACTCCTCTACAGAC-GAGGTGGGGGGG--AGGAAACGGGGCGATCGGTCCCGCTAGAGGCGGCGCCCAAGACGTCGCCTCTCTC--CTCCTGGGGACGCTCTCTTTAAACCGGATTCGCCGCAGCTC------CCAGAGGACAACCGGTACCCCACGGACAGTCGTACGGCTCGGGACCCACGATCGCGCCGTGCGATCGCCGCCGGTCGGGTCGGA-----CAACGCCTCGTGTC-----CGCATCTCTTCTTTTTTCTATTATTTTTCCTTCTTTCCTTCTTTCGCTTGGCCCCGCCGTGTAGGCGGCGGCCATTGCCATT-GTCTTTCTCT------TGCATATA----GCGAC
DX6   GCAGCCGTCGACCGTCCGCGCAACACGGACGGCGCGCCTGCGCCCTGGCTCCCGAGAACTCGGATCCAGAGACTTGCGTTCAA-GAAAGGCGAA-GGTTTCGCCCTAACGAAAAAATTGCGTTCGCAAAGGGAACACTAGGATCCTCCCCCC-GCCGTCCCG------------GAACTGGCCAGCGACTCCTCTACAGAC-GAGGTGGGGGGG--AGGAAACGGGGCGATCGGTCCCGCTAGAGGCGGCGCCCAAGACGTCGCCTCTCTC--CTCCTGGGGACGCTCTCTTTAAACCGGATTCGCCGCAGCTC------CCAGAGGACAACCGGTACCCCACGGACAGTCGTACGGCTCGGGACCCACGATCGCGCCGTGCGATCGCCGCCGGTCGGGTCGGA-----CAACGCCTCGTGTC-----CGCATCTCTTCTTTTTTC------TATTTGATTTTTCCATCTTTCTCTTGGCCCCGCCGTGTATGCGGCGGCCATTGCCATT-GTCTTTCTCT------TGCATATA----GCGAC
DX7   GCAGCCGTCGACCGTCCGCGCAACACGGACGGCGCGCCTGCGCCCTGGCTCCCGAGAACTCGGATCCAGAGACTTGCGTTCAA-GAAAGGCGAA-GGTTTCGCCCTAACGAAAAAATTGCGTTCGCAAAGGGAACACTAGGATCCTCCCCCC-GCCGTCCCG------------GAACTGGCCAGCGACTCCTCTACAGAC-GAGGTGGGGGGG--AGGAAACGGGGCGATCGGTCCCGCTAGAGGCGGCGCCCAAGACGTCGCCTCTCTC--CTCCTGGGGACGCTCTCTTTAAACCGGATTCGCCGCAGCTC------CCAGAGGACAACCGGTACCCCACGGACAGTCGTACGGCTCGGGACCCACGATCGCGCCGTGCGATCGCCGCCGGTCGGGTCGGA-----CAACGCCTCGTGTC-----CGCATCTCTTCTTTTTTC------TATTTGATTTTTCCATCTTTCTCTTGGCCCCGCCGTGTAGGCGGCGGCCATTGCCATT-GTCTTTCTCT------TGCATATA----GCGAC
DX8   GCAGCCGTCGACCGTCCGCGCAACACGGACGGCGCGCCTGCGCCCTGGCTCCCGAGAACTCGGATCCAGAGACTTGCGTTCAA-GAAAGGCGAA-GGTTTCGCCCTAACGAAAAAATTGCGTTCGCAAAGGGAACACTAGGATCCTCCCCCC-GCCGTCCCG------------GAACTGGCCAGCGACTCCTCTACAGAC-GAGGTGGGGGGG--AGGAAACGGGGCGATCGGTCCCGCTAGAGGCGGCGCCCAAGACGTCGCCTCTCTC--CTCCTGGGGACGCTCTCTTTAAACCGGATTCGCCGCAGCTC------CCAGAGGACAACCGGTACCCCACGGACAGTCGTACGGCTCGGGACCCACGATCGCGCCGTGCGATCGCCGCCGGTCGGGTCGGA-----CAACGCCTCGTGTC-----CGCATCTCTTCTTTTTTC------TATT--ATTTTTCCTTCTTTCTCTTGGCCCCGCCGTGTATGCGGCGGCCATTGCCATT-GTCTTTCTCT------TGCATATA----GCGAC
DX9   GCAGCCGTCGACCGTCCGCGCAACACGGACGGTGCGCCTGCGCCCTGGCTCCCGAGAACTCGGATCCAGAGACTTGCGTTCAA-GAAAGGCGAA-GGTTTCGCCCTAACGAAAAAATTGCGTTCGCAAAGGGAACACTAGGATCCTCCCCCC-GCCGTGCCG------------GAACTGGCCAGCGACTCCTCTACAGAC-GAGGTGGGGGGG--AGGAAACGGGGCGATCGGTCCCGCTAGAGGCGGCGCCCAAGACGTCGCCTCTCTC--CTCCTGGGGACGCTCTCTTTAAACCGGATTCGCCGCAGCTC------CCAGAGGACAACCGGTACCCCACGGACAGTCGTACGGCTCGGGACCCACGATCGCGCCGTGCGATCGCCGCCGGTCGGGTCGGA-----CAACGCCTCGTGTC-----CGCATCTCTTCTTTTTTT-----CTATT--ATTTTTCCATCTTTCTCTTGGCCCCGCCGTGTAGGCGGCGGCCATTGCCATT-GTCTTTCTCT------TGCATATA----GCGAC
DX10  GCAGCCGTCGACCGTCCGCGCAACACGGACGGCGCGCCTGCGCCCTGGCTCCCGAGAACTCGGATCCAGAGACTTGCGTTCAA-GAAAGGCGAA-GGTTTCGCCCTAACGAAAAAATTGCGTTCGCAAAGGGAACACTAGGATCCTCCCCCC-GCCGTCCCG------------GAACTGGCCAGCGACTCCTCTACAGAC-GAGGTGGGGGGG--AGGAAACGGGGCGATCGGTCCCGCTAGAGGCGGCGCCCAAGACGTCGCCTCTCTC--CTCCTGGGGACGCTCTCTTTAAACCGGATTCGCCGCAGCTC------CCAGAGGACAACCGGTACCCCACGGACAGTCGTACGGCTCGGGACCCACGATCGCGCCGTGCGATCGCCGCCGGTCGGGTCGGA-----CAACGCCTCGTGTC-----CGCATCTCTTCTTTTTTC------TATATGATTTTTCCTTCTTTCTCTTGGCCCCGCCGTGTAGGCGGCGGCCATTGCCATT-GTCTTTCTCT------TGCATATA----GCGAC
SY1   GCAGCCGTCGACCGTCCGCGCAACACGGACGGTGCGCCTGCGCCCTGGCTCCCGAGAACTCGGATCCAGAGACTTGCGTTCAA-GAAAGGCGAA-GGTTTCGCCCTAACGAAAAAATTGCGTTCGCAAAGGGAACACTAGGATCCTCCCCCC-GCCGTGCCG------------GAACTGGCCAGCGACTCCTCTACAGAC-GAGGTGGGGGGGG-AGGAAACGGGGCGATCGGTCCCGCTAGAGGCGGCGCCCAAGACGTCGCCTCTCTC--CTCCTGGGGACGCTCTCTTTAAACCGGATTCGCCGCAGCTC------CCAGAGGACAACCGGTACCCCACGGACAGTCGTACGGCTCGGGACCCACGATCGCGCCGTGCGATCGCCGCCGGTCGGGTCGGA-----CAACGCCTCGTGTC-----CGCATCTCTTCTTTTTTT-----ATATTTGATTTTTCCTTCTTTCTCTTGGCCCCGCCGTGTATGCGGCGGCCATTGCCATT-GTCTTTCTCT------TGCATATA----GCGAC
SY2   GCAGCCGTCGACCGTCCGCGCAACACGGACGGCGCGCCTGCGCCCTGGCTCCCGAGAACTCGGATCCAGAGACTTGCGTTCAA-GAAAGGCGAA-GCTTTCGCCCTAACGAAAAAATTGCGTTCGCAAAGGGAACACTAGGATCCTCCCCCC-GCCGTCCCG------------GAACTGGCCAGCGACTCCTCTACAGAC-GAGGTGGGGGGG--AGGAAACGGGGCGATCGGTCCCGCTAGAGGCGGCGCCCAAGACGTCGCCTCTCTC--CTCCTGGGGACGCTCTCTTTAAACCGGATTCGCCGCAGCTC------CCAGAGGACAACCGGTACCCCACGGACAGTCGTACGGCTCGGGACCCACGATCGCGCCGTGCGATCGCCGCCGGTCGGGTCGGA-----CAACGCCTCGTGTC-----CGCATCTCTTCTTTTTTC------TATTCGATTTTTCCTTCTTTCTCTTGGCCCCGCCGTGTATGCGGCGGCCATTGCCATT-GTCTTTCTCT------TGCATATA----GCGAC
SY3   GCAGCCGTCGACCGTCCGCGCAACACGGACGGTGCGCCTGCGCCCTGGCTCCCGAGAACTCGGATCCAGAGACTTGCGTTCAA-GAAAGGCGAA-GGTTTCGCCCTAACGAAAAAATTGCGTTCGCAAAGGGAACACTAGGATCCTCCCCCC-GCCGTGCCG------------GAACTGGCCAGCGACTCCTCTACAGACAGAGGGGGGGGGG--AGGAAACGGGGCGATCGGTCCCGCTAGAGGCGGCGCCCAAGACGTCGCCTCTCTC--CTCCTGGGGACGCTCTCTTTAAACCGGATTCGCCGCAGCTC------CCAGAGGACAACCGGTACCCCACGGACAGTCGTACGGCTCGGGACCCACGATCGCGCCGTGCGATCGCCGCCGGTCGGGTCGGA-----CAACGCCTCGTGTC-----CGCATCTCTTCTTTTTT------ATATTTGATTTTTCCTTCTTTCTCTTGGCCCCGCCGTGTAGGCGGCGGCCATTGCCATT-GTCTTTCTCT------TGCATATA----GCGAC
SY4   GCAGCCGTCGACCGTCCGCGCAACACGGACGGTGCGCCTGCGCCCTGGCTCCCGAGAACTCGGATCCAGAGACTTGCGTTCAA-GAAAGGCGAA-GGTTTCGCCCTAACGAAAAAATTGCGTTCGCAAAGGGAACACTAGGATCCTCCCCCCCGCCGTCCCG------------GAACTGGCCAGCGACTCCTCTACAGAC-GAGGTGGGGGGG--AGGAAACGGGGCGATCGGTCCCGCTAGAGGCGGCGCCCAAGACGTCGCCTCTCTC--CTCCTGGGGACGCTCTCTTTAAACCGGATTCGCCGCAGCTC------CCAGAGGACAACCGGTACCCCACGGACAGTCGTACGGCTCGGGACCCACGATCGCGCCGTGCGATCGCCGCCGGTCGGGTCGGA-----CAACGTCTCGTGTC-----CGCATCTCTTCTTTTTTT-----CTATT--ATTTTTCCTTCTTTCTCTTGGCCCCGCCGTGTAGGCGGCGGCCATTGCCATT-GTCTTTCTCT------TGCATATA----GCGAC
SY5   GCAGCCGTCGACCGTCCGCGCAACACGGACGGTGCGCCTGCGCCCTGGCTCCCGAGAACTCGGATCCAGAGACTTGCGTTCAA-GAAAGGCGAA-GGTTTCGCCCTAACGAAAAAATTGCGTTCGCAAAGGGAACACTAGGATCCTCCCCCC-GCCGTGCCG------------GAACTGGCCAGCGACTCCTCTACAGAC-GAGGTGGGGGGGG-AGGAAACGGGGCGATCGGTCCCGCTAGAGGCGGCGCCCAAGACGTCGCCTCTCTC--CTCCTGGGGACGCTCTCTTTAAACCGGATTCGCCGCAGCTC------CCAGAGGACAACCGGTACCCCACGGACAGTCGTACGGCTCGGGACCCACGATCGCGCCGTGCGATCGCCGCCGGTCGGGTCGGA-----CAACGCCTCGTGTC-----CGCATCTCTTCTTTTTTT-----ATATTTGATTTTTCCTTCTTTCTCTTGGCCCCGCCGTGTATGCGGCGGCCATTGCCATT-GTCTTTCTCT------TGCATATA----GCGAC
SY6   GCAGCCGTCGACCGTCCGCGCAACACGGACGGCGCGCCTGCGCCCTGGCTCCCGAGAACTCGGATCCAGAGACTTGCGTTCAA-GAAAGGCGAA-GGTTTCGCCCTAACGAAAAAATTGCGTTCGCAAAGGGAACACTAGGATCCTCCCCCC-GCCGTGCCG------------GAACTGGCCAGCGACTCCTCTACAGAC-GAGGTGGGGGGG--AGGAAACGGGGCGATCGGTCCCGCTAGAGGCGGCGCCCAAGACGTCGCCTCTCTC--CTCCTGGGGACGCTCTCTTTAAACCGGATTCGCCGCAGCTC------CCAGAGGACAACCGGTACCCCACGGACAGTCGTACGGCTCGGGACCCACGATCGCGCCGTGCGATCGCCGCCGGTCGGGTCGGA-----CAACGCCTCGTGTC-----CGCATCTCTTCTTTTTTT-----CTATT--ATTTTTCCTTCTTTCTCTCGGCCCCGCCGTGTATGCGGCGGCCATTGCCATTTGTCTTTCTCT------TGCATATA----GCGAC
SY7   GCAGCCGTCGACCGTCCGCGCAACACGGACGGTGCGCCTGCGCCCTGGCTCCCGAGAACTCGGATCCAGAGACTTGCGTTCAA-GAAAGGCGAA-GCTTTCGCCCTAACGAAAAAATTGCGTTCGCAAAGGGAACACTAGGATCCTCCCCCC-GCCGTCCCG------------GAACTGGCCAGCGACTCCTCTACAGAC-GAGGTGGGGGGG--AGGAAACGGGGCGATCGGTCCCGCTAGAGGCGGCGCCCAAGACGTCGCCTCTCTC--CTCCTGGGGACGCTCTCTTTAAACCGGATTCGCCGCAGCTC------CCAGAGGACAACCGGTACCCCACGGACAGTCGTACGGCTCGGGACCCACGATCGCGCCGTGCGATCGCCGCCGGTCGGGTCGGA-----CAACGCCTCGTGTC-----CGCATCTCTTCTTTTTTCTATTATTTTTCCTTCTTTCCTTCTTTCTCTTGGCCCCGCCGTGTAGGCGGCGGCCATTGCCATT-GTCTTTCTCT------TGCATATA----GCGAC
FG1   GCAGCCGTCCACCGTCCGCGCAACACGGACGGAGCGCCTGCGCCCTGGCTCCCGAGAACTCGGATCCAGAGACTTGCGTTCAAAGAAAGGCGAA-GGTTTCGCACTAACGATAA-ATTGCGTTCGCAAAGGGAACACTAGGATCCTCCCCC--GCCGTCCCGTCTGTCGCCGCGGAACTGGCCAGCGACTGCTCTGCAGAC-GAGTGGGGGGGA---GGAAACGGGGCGATCGGTCCCGCTAGAGGCGGCGCCTAAGACGTCGCCTCTCCC---TCCTGGGGACGCTCTCTTTAAACCGGATTCGCCGCAGCTC------CCAGAGGACAACCGGTACCCCACAGACAGTCGTACGGCTCGGGACCCACGATCGCGCCGTGGGATCGCCGCCGGTCGGGTCGGA-----CAACGCGTCGTGTC-----CGCATCTCTTTTT--TT-------TTTATTTTTCCTTC---TTTCTCTTGGCCCCGCCGTGTATGCGGCGGCCATTGCCATT-GTCTTTCTCT------TGCATATA----GCGAC
FG2   GCAGCCGTCCACCGTCCGCGCAACACGGACGGAGCGCCTGCGCCCTGGCTCCCGAGAACTCGGATCCAGAGACTTGCGTTCAA-GAAAGGCGAA-GGTTTCGCACTAACGATAA-ATTGCGTTCGCAAAGGGAACACTAGGATCCTCCCCCC-GCCGTCCCGTCTGTCGCCGCGGAACTGGCCAGCGACTGCTCTGCAGAC-GAGTGGGGGGGA---GGAAACGGGGCGATCGGTCCCGCTAGAGGCGGCGCCTAAGACGTCGCCTCTCCC---TCCTGGGGACGCTCTCTTTAAACCGGATTCGCCGCAGCTC------CCAGAGGACAACCGGTACCCCACAGACAGTCGTACGGCTCGGGACCCACGATCGCGCCGTGCGATCGCCGCCGGTCGGGTCGGA-----CAACGCGTCGTGTC-----CGCATCTCTTTTT--TT-------TTTATTTTTCCTTC---TTTCTCTTGGCCCCGCCGTGTATGCGGCGGCCATTGCCATT-GTCTTTCTCT------TGCATATA----GCGAC
FG3   GCAGCCGTCCACCGTCCGCGCAACACGGACGGAGCGCCTGCGCCCTGGCTCCCGAGAACTCGGATCCAGAGACTTGCGTTCAA-GAAAGGCGAA-GGTTTCGCACTAACGATAA-ATTGCGTTCGCAAAGGGAACACTAGGATCCTCCCCCC-GCCGTCCCGTCTGTCGCCGCGGAACTGGCCAGCGACTGCTCTGCAGAC-GAGTGGGGGGGA---GGAAACGGGGCGATCGGTCCCGCTAGAGGCGGCGCCTAAGACGTCGCCTCTCCC---TCCTGGGGACGCTCTCTTTAAACCGGATTCGCCGCAGCTC------CCAGAGGACAACCGGTACCCCACAGACAGTCGTACGGCTCGGGACCCACGATCGCGCCGTGCGATCGCCGCCGGTCGGGTCGGA-----CAACGCGTCGTGTC-----CGCATCTCTTTTT--TT-------TTTATTTTTCCTTC---TTTCTCTTGGCCCCGCCGTGTATGCGGCGGCCATTGCCATT-GTCTTTCTCT------TGCATATA----GCGAC
FG4   GCAGCCGTCCACCGTCCGCGCAACACGGACGGAGCGCCTGCGCCCTGGCTCCCGAGAACTCGGATCCAGAGACTTGCGTTCAAAGAAAGGCGAA-GGTTTCGCACTAACGATAA-ATTGCGTTCGCAAAGGGAACACTAGGATCCTCCCCC--GCCGTCCCGTCTGTCGCCGCGGAACTGGCCAGCGACTGCTCTGCAGAC-GAGTGGGGGGGA---GGAAACGGGGCGATCGGTCCCGCTAGAGGCGGCGCCTAAGACGTCGCCTCTCCC---TCCTGGGGACGCTCTCTTTAAACCGGATTCGCCGCAGCTC------CCAGAGGACAACCGGTACCCCACAGACAGTCGTACGGCTCGGGACCCACGATCGCGCCGTGCGATCGCCGCCGGTCGGGTCGGA-----CAACGCGTCGTGTC-----CGCATCTCTTTTT--TT-------TTTATTTTTCCTTC---TTTCTCTTGGCCCCGCCGTGTATGCGGCGGCCATTGCCATT-GTCTTTCTCT------TGCATATA----GCGAC
FG5   GCAGCCGTCCACCGTCCGCGCAACACGGACGGAGCGCCTGCGCCCTGGCTCCCGAGAACTCGGATCCAGAGACTTGCGTTCAAAGAAAGGCGAA-GGTTTCGCACTAACGATAA-ATTGCGTTCGCAAAGGGAACACTAGGATCCTCCCCC--GCCGTCCCGTCTGTCGCCGCGGAACTGGCCAGCGACTGCTCTGCAGAC-GAGTGGGGGGGA---GGAAACGGGGCGATCGGTCCCGCTAGAGGCGGCGCCTAAGACGTCGCCTCTCCC---TCCTGGGGACGCTCTCTTTAAACCGGATTCGCCGCAGCTC------CCAGAGGACAACCGGTACCCCACAGACAGTCGTACGGCTCGGGACCCACGATCGCGCCGTGCGATCGCCGCCGGTCGGGTCGGA-----CAACGCGTCGTGTC-----CGCATCTCTTTTT--TT-------TTTATTTTTCCTTC---TTTCTCTTGGCCCCGCCGTGTATGCGGCGGCCATTGCCATT-GTCTTTCTCT------TGCATATA----GCGAC
FG6   GCAGCCGTCCACCGTCCGCGCAACACGGACGGAGCGCCTGCGCCCTGGCTCCCGAGAACTCGGATCCAGAGACTTGCGTTCAA-GAAAGGCGAA-GGTTTCGCACTAACGATAA-ATTGCGTTCGCAAAGGGAACACTAGGATCCTCCCCCC-GCCGTCCCGTCTGTCGCCGCGGAACTGGCCAGCGACTGCTCTGCAGAC-GAGTGGGGGGGGG-AGGAAACGGGGCGATCGGTCCCGCTAGAGGCGGCGCCTAAGACGTCGCCTCTCCC---TCCTGGGGACGCTCTCTTTAAACCGGATTCGCCGCAGCTC------CCAGAGGACAACCGGTACCCCACAGACAGTCGTACGGCTCGGGACCCACGATCGCGCCGTGCGATCGCCGCCGGTCGGGTCGGA-----CAACGCGTCGTGTC-----CGCATCTCTTTTT--TTTTTT-TATTTATTTTTCCTTC---TTTCTCTTGGCCCCGCCGTGTATGCGGCGGCCATTGCCATTTGTCTTTCTCT------TGCATATA----GCGAC
FG7   GCAGCCGTCCACCGTCCGCGCAACACGGACGGAGCGCCTGCGCCCTGGCTCCCGAGAACTCGGATCCAGAGACTTGCGTTCAA-GAAAGGCGAA-GGTTTCGCACTAACGATAA-ATTGCGTTCGCAAAGGGAACACTAGGATCCTCCCCCC-GCCGTCCCGTCTGTCGCCGCGGAACTGGCCAGCGACTGCTCTGCAGAC-GAGTGGGGGGGA---GGAAACGGGGCGATCGGTCCCGCTAGAGGCGGCGCCTAAGACGTCGCCTCTCCC---TCCTGGGGACGCTCTCTTTAAACCGGATTCGCCGCAGCTC------CCAGAGGACAACCGGTACCCCACAGACAGTCGTACGGCTCGGGACCCACGATCGCGCCGTGGGATCGCCGCCGGTCGGGTCGGA-----CAACGCGTCGTGTC-----CGCATCTCTTTTT--TT-------CTTATTTTTCCTTC---TTTCTCTTGGCCCCGCCGTGTATGCGGCGGCCATTGCCATT-GTCTTTCTCT------TGCATATA----GCGAC
FG8   GCAGCCGTCCACCGTCCGCGCAACACGGACGGAGCGCCTGCGCCCTGGCTCCCGAGAACTCGGATCCAGAGACTTGCGTTCAAAGGAAGGCGAA-GGTTTCGCACTAACGATAA-ATTGCGTTCGCAAAGGGAACACTAGGATCCTCCCCC--GCCGTCCCGTCTGTCGCCGCGGAACTGGCCAGCGACTGCTCTGCAGAC-GAGTGGGGGGGA---GGAAACGGGGCGATCGGTCCCGCTAGAGGCGGCGCCTAAGACGTCGCCTCTCCC---TCCTGGGGACGCTCTCTTTAAACCGGATTCGCCGCAGCTC------CCAGAGGACAACCGGTACCCCACAGACAGTCGTACGGCTCGGGACCCACGATCGCGCCGTGCGATCGCCGCCGGTCGGGTCGGA-----CAACGCGTCGTGTC-----CGCATCTCTTTTT--TT-------TTTATTTTTCCTTC---TTTCTCTTGGCCCCGCCGGGTATGCGGCGGCCATTGCCATT-GTCTTTCTCT------TGCATATA----GCGAC
FG9   GCAGCCGTCCACCGTCCGCGCAACACGGACGGAGCGCCTGCGCCCTGGCTCCCGAGAACTCGGATCCAGAGACTTGCGTTCAA-GGAAGGCGAA-GGTTTCGCACTAACGATAA-ATTGCGTTCGCAAAGGGAACACTAGGATCCTCCCCC--GCCGTCCCGTCTGTCGCCGCGGAACTGGCCAGCGACTGCTCTGCAGAC-GAGTGGGGGGGA---GGAAACGGGGCGATCGGTCCCGCTAGAGGCGGCGCCTAAGACGTCGCCTCTCCC---TCCTGGGGACGCTCTCTTTAAACCGGATTCGCCGCAGCTC------CCAGAGGACAACCGGTACCCCACAGACAGTCGTACGGCTCGGGACCCACGATCGCGCCGTGCGATCGCCGCCGGTCGGGTCGGA-----CAACGCGTCGTGTC-----CGCATCTCTTTTT--TT-------TTTATTTTTCCTTC---TTTCTCTTGGCCCCGCCGTGTATGCGGCGGCCATTGCCATT-GTCTTTCTCT------TGCATATA----GCGAC
FG10  GCAGCCGTCCACCGTCCGCGCAACACGGACGGAGCGCCTGCGCCCTGGCTCCCGAGAACTCGGATCCAGAGACTTGCGTTCAA-GAAAGGCGAA-GGTTTCGCACTAACGATAA-ATTGCGTTCGCAAAGGGAACACTAGGATCCTCCCCCC-GCCGTCCCGTCTGTCGCCGCGGAACTGGCCAGCGACTGCTCTGCAGAC-GAGTGGGGGGGG--AGGAAACGGGGCGATCGGTCCCGCTAGAGGCGGCGCCTAAGACGTCGCCTCTCCC---TCCTGGGGACGCTCTCTTTAAACCGGATTCGCCGCAGCTC------CCAGAGGACAACCGGTACCCCACAGACAGTCGTACGGCTCGGGACCCACGATCGCGCCGTGCGATCGCCGCCGGTCGGGTCGGA-----CAACGCGTCGTGTC-----CGCATCTCTTTTT--TT-------TTTATTTTTCCTTC---TTTCTCTTGGCCCCGCCGTGTATGCGGCGGCCATTGCCATTTGTCTTTCTCT------TGCATATA----GCGAC
FG11  GCAGCCGTCCACCGTCCGCGCAACACGGACGGAGCGCCTGCGCCCTGGCTCCCGAGAACTCGGATCCAGAGACTTGCGTTCAA-GAAAGGCGAA-GGTTTCGCACTAACGATAA-ATTGCGTTCGCAAAGGGAACACTAGGATCCTCCCCCC-GCCGTCCCGTCTGTCGCCGCGGAACTGGCCAGCGACTGCTCTGCAGAC-GAGTGGGGGGGG--AGGAAACGGGGCGATCGGTCCCGCTAGAGGCGGCGCCTAAGACGTCGCCTCTCCC---TCCTGGGGACGCTCTCTTTAAACCGGATTCGCCGCAGCTC------CCAGAGGACAACCGGTACCCCACAGACAGTCGTACGGCTCGGGACCCACGATCGCGCCGTGCGATCGCCGCCGGTCGGGTCGGA-----CAACGCGTCGTGTC-----CGCATCTCTTTTT--TTT------TTTATTTTTCCTTC---TTTCTCTTGGCCCCGCCGTGTATGCGGCGGCCATTGCCATT-GTCTTTCTCT------TGCATATA----GCGAC
FG12  GCAGCCGTCCACCGTCCGCGCAACACGGACGGAGCGCCTGCGCCCTGGCTCCCGAGAACTCGGATCCAGAGACTTGCGTTCAAAGAAAGGCGAA-GGTTTCGCACTAACGATAA-ATTGCGTTCGCAAAGGGAACACTAGGATCCTCCCCC--GCCGTCCCGTCTGTCGCCGCGGAACTGGCCAGCGACTGCTCTGCAGAC-GAGTGGGGGGGG--AGGAAACGGGGCGATCGGTCCCGCTAGAGGCGGCGCCTAAGACGTCGCCTCTCCC---TCCTGGGGACGCTCTCTTTAAACCGGATTCGCCGCAGCTC------CCAGAGGACAACCGGTACCCCACAGACAGTCGTACGGCTCGGGACCCACGATCGCGCCGTGCGATCGCCGCCGGTCGGGTCGGA-----CAACGCGTCGTGTC-----CGCATCTCTTTTT--TT-------TTTATTTTTCCTTC---TTTCTCTTGGCCCCGCCGTGTATGCGGCGGCCATTGCCATT-GTCTTTCTCT------TGCATATA----GCGAC
;
end;
